# Supplementary material for: Robust integration of single-cell datasets with imbalanced modality composition
Source: Nat Commun. 2026 May 14;17:6423. doi: 10.1038/s41467-026-72933-4 (PMC13376370; doi:10.1038/s41467-026-72933-4)
Supplement: Supplementary file 4 — Supplementary Data 1 [file 41467_2026_72933_MOESM4_ESM.xlsx]

## Sheet: Sheet1
Supplementary Data 1. Public datasets used in this study.
Dataset	Batch/Sample number	Total cell number	Modality composition	Batch	Cell number	Publication	PMID	Accession ID/URL
Human PBMC TEA-seq dataset	4	25517	paired scATAC-seq, scRNA-seq, and ADT	B1	6194	Simultaneous trimodal single-cell measurement of transcripts, epitopes, and chromatin accessibility using TEA-seq	33835024	GSM5123951
				B2	6381			GSM5123952
				B3	6412			GSM5123953
				B4	6530			GSM5123954
Human BMMC 10x Multiome dataset	3	17243	paired scATAC-seq and scRNA-seq	Multiome 1	6224	NA	NA	GSM5828468
				Multiome 2	6740			GSM5828469
				Multiome 3	4279			GSM5828470
Human BMMC CITE-seq dataset	3	16311	paired scRNA-seq and ADT	CITE 1	5227	NA	NA	GSM5828456
				CITE 2	4978			GSM5828457
				CITE 3	6106			GSM5828458
Human retina dataset	8	50312	paired scATAC-seq and scRNA-seq	B1	8455	Single-cell multiome of the human retina and deep learning nominate causal variants in complex eye diseases	36277849	GSE196235
				B2	9182
				B3	6234
				B4	5955
				B5	5707
				B6	5013
				B7	5037
				B8	4729
Human BMMC Ab-seq dataset	6	49057	paired scRNA-seq and ADT	Age1	6316	Single-cell proteo-genomic reference maps of the hematopoietic system enable the purification and massive profiling of precisely defined cell states	34811546	https://figshare.com/projects/Single-cell_proteogenomic_reference_maps_of_the_human_hematopoietic_system/94469
				Age2	4071
				Age3	10639
				BM1	9751
				BM2	6963
				BM3	11317
Human BMMC query dataset	6	40397	paired scATAC-seq and scRNA-seq	multi-s2d1	4220	NA	NA	GSM5828471
				multi-s2d4	6111			GSM5828472
				multi-s2d5	4895			GSM5828473
			paired scRNA-seq and ADT	cite-s2d1	10465			GSM5828459
				cite-s2d4	5584			GSM5828460
				cite-s2d5	9122			GSM5828461
HCA BMMC scRNA-seq dataset	1	193611	scRNA-seq	/	/	NA	NA	https://explore.data.humancellatlas.org/projects/cc95ff89-2e68-4a08-a234-480eca21ce79/project-matrices
Cross-condition human PBMC dataset	4	17829	paired scRNA-seq and ADT	control_cite	5074	Scalable, multimodal profiling of chromatin accessibility, gene expression and protein levels in single cells	34083792	GSM4732113, GSM4732114
				stim_cite	3576			GSM4732115, GSM4732116
			paired scATAC-seq and ADT	control_asap	4091			GSM4732109, GSM4732110
				stim_asap	5088			GSM4732111, GSM4732112
Cross-species multimodal MOp dataset	8	257943	paired scATAC-seq and scRNA-seq	Human_SNARE	84178	Comparative cellular analysis of motor cortex in human, marmoset and mouse	34616062	https://assets.nemoarchive.org/dat-ek5dbmu
			scRNA-seq	Human_10xV3	42797
			scRNA-seq	Mouse_10xV3	39330
			scRNA-seq	Marmoset_10xV3	41942
			scRNA-seq	Marmoset_SNARE	9946
			scATAC-seq	Human_10xMultiome_ATAC	15284	Conserved and divergent gene regulatory programs of the mammalian neocortex	38092918	GSM7156222, GSM7156223, GSM7156226, GSM7156227
			paired scATAC-seq and scRNA-seq	Mouse_10xMultiome	20954			GSM7156248-GSM7156263
			scATAC-seq	Mouse_10xATAC	3512	NA	NA	https://www.10xgenomics.com/cn/datasets/fresh-cortex-from-adult-mouse-brain-p-50-1-standard-1-1-0
Human cortex Slide-tags dataset	1	17441	spatial snRNA-seq	/	/	Slide-tags enables single-nucleus barcoding for multimodal spatial genomics	38093010	https://singlecell.broadinstitute.org/single_cell/study/SCP2169/slide-tags-snrna-seq-on-human-tonsil
Cross-species WAT scRNA-seq dataset	36	363870	scRNA-seq	22 batches for human	66149	A single-cell atlas of human and mouse white adipose tissue	35296864	https://cellxgene.cziscience.com/collections/fe0e718d-2ee9-42cc-894b-0b490f437dfd
				14 batches for mouse	297721
Human tonsil 10x Visium dataset	3	13305	Paired spatial transcriptome and proteomic	Section 1	4326	Mosaic integration of spatial multi-omics with SpaMosaic	NA	https://doi.org/10.5281/zenodo.12654113
			spatial transcriptome	Section 2	4519
			spatial proteomic	Section 3	4460
Human kidney dataset	2	44190	scRNA-seq	RNA	19985	Single cell transcriptional and chromatin accessibility profiling redefine cellular heterogeneity in the adult human kidney	33850129	https://datasets.cellxgene.cziscience.com/0da9127b-6faf-458c-a124-d04315f4db6e.h5ad
			scATAC-seq	ATAC	24205			https://datasets.cellxgene.cziscience.com/2d8349bd-3045-4b9a-bbad-301ea3190fef.h5ad
Human PBMC dataset	2	112296	scRNA-seq	RNA	76069	Integrated analysis of multimodal single-cell data	34062119	GSE164378 (GSM5008737, Batch2)
			single cell proteome	CyTOF	36227	Comprehensive immune monitoring of clinical trials to advance human immunotherapy	31315057	http://flowrepository.org/id/FR-FCM-Z249 (HD06_run1)
Human tonsil dataset	2	191896	scRNA-seq	RNA	12977	Integrated single-cell transcriptomics and epigenomics reveals strong germinal center–associated etiology of autoimmune risk loci	34623901	GSE165860 (GSM5051493, GSM5051494, GSM5051495, GSM5051496, GSM505149, GSM5051498)
			single cell spatial proteome	CODEX	178919	Highly multiplexed tissue imaging using repeated oligonucleotide exchange reaction	33548142	https://onlinelibrary.wiley.com/doi/10.1002/eji.202048891
Mouse MOp dataset	2	121451	single cell spatial transcriptome	MERFISH	61297	Spatially resolved cell atlas of the mouse primary motor cortex by MERFISH	34616063	https://doi.brainimagelibrary.org/doi/10.35077/g.21
			scATAC-seq	ATAC	60154	An atlas of gene regulatory elements in adult mouse cerebrum	34616068	https://catlas.org/mousebrain/#!/
Human MTG dataset	5	137303	scRNA-seq	/	/	Comparative single-cell transcriptomic analysis of primate brains highlights human-specific regulatory evolution	37667001	https://portal.brain-map.org/atlases-and-data/rnaseq
Human immune dataset	10	33506	scRNA-seq	/	/	Benchmarking atlas-level data integration in single-cell genomics	34949812	https://doi.org/10.6084/m9.figshare.12420968
Human pancreas dataset	9	16382	scRNA-seq	/	/	Benchmarking atlas-level data integration in single-cell genomics	34949812	https://doi.org/10.6084/m9.figshare.12420968
Mouse brain dataset	3	84813	scATAC-seq	/	/	Benchmarking atlas-level data integration in single-cell genomics	34949812	https://doi.org/10.6084/m9.figshare.12420968
Human PBMC ADT dataset	8	53542	single cell proteome	/	/	Characterizing cellular heterogeneity in chromatin state with scCUT&Tag-pro	35332340	https://doi.org/10.5281/zenodo.5504061
Human heart dataset	10	106573	paired scATAC-seq and scRNA-seq	/	/	Spatially resolved multiomics of human cardiac niches	37438528	https://www.heartcellatlas.org
