# Supplementary material for: Robust integration of single-cell datasets with imbalanced modality composition
Source: Nat Commun. 2026 May 14;17:6423. doi: 10.1038/s41467-026-72933-4 (PMC13376370; doi:10.1038/s41467-026-72933-4)
Supplement: Supplementary file 5 — Supplementary Data 2 [file 41467_2026_72933_MOESM5_ESM.xlsx]

## Sheet: Sheet1
Supplementary Data 2. Benchmark data construction details.
TEA Scenario 1
	Simulation batch 1 (ATAC+RNA+ADT)	Simulation batch 2 (ATAC)	Simulation batch 3 (RNA)	Simulation batch 4 (ADT)
Random 1	B4	B1	B3	B2
Random 2	B3	B4	B1	B2
Random 3	B1	B2	B3	B4
Random 4	B1	B3	B4	B2
Random 5	B1	B2	B4	B3
TEA Scenario 2
	Simulation batch 1 (ATAC)	Simulation batch 2 (ATAC+RNA)	Simulation batch 3 (RNA+ADT)	Simulation batch 4 (ADT)
Random 1	B2	B4	B3	B1
Random 2	B1	B2	B3	B4
Random 3	B4	B1	B3	B2
Random 4	B3	B1	B2	B4
Random 5	B2	B1	B4	B3
BMMC Scenario 1
	Simulation batch 1	Simulation batch 2	Simulation batch 3	Simulation batch 4	Simulation batch 5
Random 1	Multiome 1	Multiome 3	CITE 1	CITE 2	CITE 3
Random 2	Multiome 1	Multiome 2	Multiome 3	CITE 2	CITE 3
Random 3	Multiome 1	Multiome 2	CITE 1	CITE 2	CITE 3
Random 4	Multiome 2	Multiome 3	CITE 1	CITE 2	CITE 3
Random 5	Multiome 1	Multiome 2	Multiome 3	CITE 1	CITE 3
BMMC Scenario 2
	Simulation batch 1 (ATAC+RNA)	Simulation batch 2 (RNA+ADT)	Simulation batch 3 (ATAC)	Simulation batch 4 (ATAC)	Simulation batch 5 (RNA)	Simulation batch 6 (RNA)	Simulation batch 7 (RNA)	Simulation batch 8 (RNA)	Simulation batch 9 (ADT)	Simulation batch 10 (ADT)
Random 1	Multiome 1	CITE 3	Multiome 2	Multiome 3	Multiome 2	Multiome 3	CITE 1	CITE 2	CITE 1	CITE 2
Random 2	Multiome 2	CITE 3	Multiome 1	Multiome 3	Multiome 1	Multiome 3	CITE 1	CITE 2	CITE 1	CITE 2
Random 3	Multiome 3	CITE 3	Multiome 1	Multiome 2	Multiome 1	Multiome 2	CITE 1	CITE 2	CITE 1	CITE 2
Random 4	Multiome 1	CITE 2	Multiome 2	Multiome 3	Multiome 2	Multiome 3	CITE 1	CITE 3	CITE 1	CITE 3
Random 5	Multiome 3	CITE 2	Multiome 1	Multiome 2	Multiome 1	Multiome 2	CITE 1	CITE 3	CITE 1	CITE 3
Retina
	Simulation batch 1 (ATAC+RNA)	Simulation batch 2 (ATAC+RNA)	Simulation batch 3 (ATAC)	Simulation batch 4 (ATAC)	Simulation batch 5 (ATAC)	Simulation batch 6 (RNA)	Simulation batch 7 (RNA)	Simulation batch 8 (RNA)
Random 1	B4	B6	B1	B2	B7	B3	B5	B8
Random 2	B2	B3	B1	B8	B6	B4	B5	B7
Random 3	B1	B2	B6	B7	B8	B3	B4	B5
Random 4	B4	B5	B1	B3	B8	B2	B6	B7
Random 5	B6	B7	B2	B4	B8	B1	B3	B5
Ab-seq
	Simulation batch 1 (RNA+ADT)	Simulation batch 2 (RNA+ADT)	Simulation batch 3 (RNA)	Simulation batch 4 (RNA)	Simulation batch 5 (ADT)	Simulation batch 6 (ADT)
Random 1	Age1	BM2	Age2	BM3	Age3	BM1
Random 2	Age3	BM3	Age2	BM1	Age1	BM2
Random 3	Age2	BM1	Age1	BM3	Age3	BM2
Random 4	Age1	BM1	Age3	BM2	Age2	BM3
Random 5	Age1	BM2	Age3	BM3	Age2	BM1
