# Supplementary material for: Robust integration of single-cell datasets with imbalanced modality composition
Source: Nat Commun. 2026 May 14;17:6423. doi: 10.1038/s41467-026-72933-4 (PMC13376370; doi:10.1038/s41467-026-72933-4)
Supplement: Supplementary file 6 — Supplementary Data 3 [file 41467_2026_72933_MOESM6_ESM.xlsx]

## Sheet: Sheet1
Supplementary Data 3. Cell types removed in each simulation batch.
TEA Scenario 1
	Simulation batch 1 (ATAC+RNA+ADT)	Simulation batch 2 (ATAC)	Simulation batch 3 (RNA)	Simulation batch 4 (ADT)
Random 1	NK	CD4 Memory	CD8 Naive	CD14 Mono
Random 2	Platelets	CD4 Naive	CD8 Naïve	CD8 Effector
Random 3	dnT	dnT	NK	DC
Random 4	CD14 Mono	CD16 Mono	CD8 Effector	CD4 Memory
Random 5	Platelets	DC	dnT	B
TEA Scenario 2
	Simulation batch 1 (ATAC)	Simulation batch 2 (ATAC+RNA)	Simulation batch 3 (RNA+ADT)	Simulation batch 4 (ADT)
Random 1	dnT	B	NK	CD8 Effector
Random 2	CD8 Naive	CD8 Naive	CD16 Mono	CD14 Mono
Random 3	dnT	CD8 Effector	CD16 Mono	DC
Random 4	dnT	NK	CD8 Naive	DC
Random 5	DC	DC	Platelets	CD8 Naive
BMMC Scenario 1
	Simulation batch 1	Simulation batch 2	Simulation batch 3	Simulation batch 4	Simulation batch 5
Random 1	CD4+ T activated	B1 B	HSC	Erythroblast	CD4+ T naive
Random 2	Other T	HSC	CD4+ T activated	CD8+ T naive	cDC2
Random 3	Early Lymphoid	pDC	cDC2	Reticulocyte	Other T
Random 4	cDC2	B1 B	Other T	MK/E prog	Normoblast
Random 5	pDC	Normoblast	CD16+ Mono	Plasma	MK/E prog
BMMC Scenario 2
	Simulation batch 1 (ATAC+RNA)	Simulation batch 2 (RNA+ADT)	Simulation batch 3 (ATAC)	Simulation batch 4 (ATAC)	Simulation batch 5 (RNA)	Simulation batch 6 (RNA)	Simulation batch 7 (RNA)	Simulation batch 8 (RNA)	Simulation batch 9 (ADT)	Simulation batch 10 (ADT)
Random 1	Plasma	CD4+ T activated	pDC	CD16+ Mono	MK/E prog	Normoblast	CD8+ T naive	Other T	cDC2	HSC
Random 2	CD4+ T naive	CD4+ T activated	G/M prog	NK	ILC	G/M prog	Transitional B	B1 B	CD4+ T naive	B1 B
Random 3	CD8+ T naive	Transitional B	Naive CD20+ B	G/M prog	Plasma	NK	CD14+ Mono	Erythroblast	Normoblast	Proerythroblast
Random 4	HSC	Normoblast	CD4+ T naive	B1 B	Erythroblast	CD4+ T activated	Other T	cDC2	MK/E prog	B1 B
Random 5	CD4+ T activated	Other T	G/M prog	CD8+ T naive	CD4+ T naive	Proerythroblast	cDC2	Early Lymphoid	Reticulocyte	pDC
Retina
	Simulation batch 1 (ATAC+RNA)	Simulation batch 2 (ATAC+RNA)	Simulation batch 3 (ATAC)	Simulation batch 4 (ATAC)	Simulation batch 5 (ATAC)	Simulation batch 6 (RNA)	Simulation batch 7 (RNA)	Simulation batch 8 (RNA)
Random 1	Rod bipolar	AII-amacrine	Microglia	Muller glia	Rod bipolar	OFF-cone bipolar	Astrocyte	Muller glia
Random 2	Muller glia	Muller glia	ON-cone bipolar	Rod	Horizontal	Gly-amacrine	AII-amacrine	OFF-cone bipolar
Random 3	AII-amacrine	AII-amacrine	Rod bipolar	Astrocyte	GABA-amacrine	OFF-cone bipolar	Cone	Microglia
Random 4	GABA-amacrine	Retinal ganglion cell	OFF-cone bipolar	AII-amacrine	Astrocyte	Muller glia	Rod bipolar	Rod
Random 5	Muller glia	OFF-cone bipolar	OFF-cone bipolar	Rod	Rod	ON-cone bipolar	Gly-amacrine	Muller glia
Ab-seq
	Simulation batch 1 (RNA+ADT)	Simulation batch 2 (RNA+ADT)	Simulation batch 3 (RNA)	Simulation batch 4 (RNA)	Simulation batch 5 (ADT)	Simulation batch 6 (ADT)
Random 1	Other T	B memory	Myelocytes	B prog	NK	DC
Random 2	Monocytes	B naive	NK	Other T	CD8 T memory	Mesenchymal
Random 3	CD4 T memory	CD8 T memory	B prog	B prog	CD4 T naive	CD4 T
Random 4	CD4 T naive	CD8 T memory	DC	B naive	Other T	Myelocytes
Random 5	NK	Progenitors	CD8 T memory	Erythroid	NK	B prog
