# Supplementary material for: Robust integration of single-cell datasets with imbalanced modality composition
Source: Nat Commun. 2026 May 14;17:6423. doi: 10.1038/s41467-026-72933-4 (PMC13376370; doi:10.1038/s41467-026-72933-4)
Supplement: Supplementary file 7 — Supplementary Data 4 [file 41467_2026_72933_MOESM7_ESM.xlsx]

## Sheet: Sheet1
Supplementary Data 4. Query data construction details.
Task	Modality composition	Scenario category	Batch number	Real data used
ATAC	scATAC-seq	unimodal	3 batches	multi-s2d1 multi-s2d4 multi-s2d5
RNA	scRNA-seq		6 batches	cite-s2d1 cite-s2d4 cite-s2d5 multi-s2d1 multi-s2d4 multi-s2d5
ADT	ADT		3 batches	cite-s2d1 cite-s2d4 cite-s2d5
ATAC+RNA	unpaired scATAC-seq and scRNA-seq	diagonal-modality	6 batches	scATAC-seq: multi-s2d1 multi-s2d4 multi-s2d5 scRNA-seq: cite-s2d1 cite-s2d4 cite-s2d5
ATAC+ADT	unpaired scATAC-seq and ADT		6 batches	scATAC-seq: multi-s2d1 multi-s2d4 multi-s2d5 ADT: cite-s2d1 cite-s2d4 cite-s2d5
RNA+ADT	unpaired scRNA-seq and ADT		6 batches	scRNA-seq: multi-s2d1 multi-s2d4 multi-s2d5 ADT: cite-s2d1 cite-s2d4 cite-s2d5
ATAC+RNA+ADT	unpaired scATAC-seq, scRNA-seq and ADT		6 batches	scATAC-seq: multi-s2d1 multi-s2d4 scRNA-seq: multi-s2d5 cite-s2d1 ADT: cite-s2d4 cite-s2d5
CITE	paired scRNA-seq and ADT	paired-multimodal	3 batches	cite-s2d1 cite-s2d4 cite-s2d5
Multiome	paired scATAC-seq and scRNA-seq		3 batches	multi-s2d1 multi-s2d4 multi-s2d5
CITE+Multiome	paired scRNA-seq and ADT (CITE), and paired scATAC-seq and scRNA-seq (Multiome)		6 batches	CITE: cite-s2d1 cite-s2d4 cite-s2d5 Multiome: multi-s2d1 multi-s2d4 multi-s2d5
