# Supplementary material for: Robust integration of single-cell datasets with imbalanced modality composition
Source: Nat Commun. 2026 May 14;17:6423. doi: 10.1038/s41467-026-72933-4 (PMC13376370; doi:10.1038/s41467-026-72933-4)
Supplement: Supplementary file 9 — Source Data [file 41467_2026_72933_MOESM9_ESM.xlsx]

## Sheet: Figure2a,b,d;Supplementary2,3,4
Batch.correction	Bio.conservation	Total	Modality.mixing	Method	Task	sub_task
0.73266	0.65796	0.68784	0.84092	Palette	TEA scenario1	random1
0.1911	0.256136	0.230121	0.126246	StabMap	TEA scenario1	random1
0.394602	0.289406	0.331485	0.421114	Multigrate	TEA scenario1	random1
0.464647	0.465317	0.465049	0.320612	scMoMaT	TEA scenario1	random1
0.491688	0.686459	0.608551	0.343064	MIDAS	TEA scenario1	random1
0.186036	0.509137	0.379896	0.000775846	scVAEIT	TEA scenario1	random1
0.752824	0.658065	0.695969	0.865586	Palette	TEA scenario1	random2
0.18961	0.297842	0.254549	0.121339	StabMap	TEA scenario1	random2
0.448008	0.592481	0.534692	0.422438	Multigrate	TEA scenario1	random2
0.469962	0.549269	0.517546	0.314917	scMoMaT	TEA scenario1	random2
0.57691	0.705794	0.65424	0.483334	MIDAS	TEA scenario1	random2
0.233636	0.499363	0.393073	0.0177041	scVAEIT	TEA scenario1	random2
0.747656	0.661892	0.696198	0.866511	Palette	TEA scenario1	random3
0.18796	0.270982	0.237773	0.125495	StabMap	TEA scenario1	random3
0.497731	0.564285	0.537664	0.425775	Multigrate	TEA scenario1	random3
0.458371	0.498363	0.482366	0.3217	scMoMaT	TEA scenario1	random3
0.51993	0.660049	0.604001	0.401996	MIDAS	TEA scenario1	random3
0.161503	0.505699	0.368021	7.26786e-05	scVAEIT	TEA scenario1	random3
0.736329	0.661975	0.691717	0.825257	Palette	TEA scenario1	random4
0.187118	0.282093	0.244103	0.121926	StabMap	TEA scenario1	random4
0.371509	0.408699	0.393823	0.357126	Multigrate	TEA scenario1	random4
0.453614	0.479337	0.469048	0.312181	scMoMaT	TEA scenario1	random4
0.57761	0.700678	0.651451	0.428996	MIDAS	TEA scenario1	random4
0.170414	0.528039	0.384989	0.00120173	scVAEIT	TEA scenario1	random4
0.728353	0.63994	0.675306	0.822638	Palette	TEA scenario1	random5
0.187771	0.297913	0.253856	0.125242	StabMap	TEA scenario1	random5
0.408024	0.28916	0.336706	0.423484	Multigrate	TEA scenario1	random5
0.463163	0.492085	0.480516	0.314966	scMoMaT	TEA scenario1	random5
0.543043	0.719832	0.649116	0.35012	MIDAS	TEA scenario1	random5
0.172051	0.514411	0.377467	0.000567587	scVAEIT	TEA scenario1	random5
0.720638	0.639531	0.671974	0.83431	Palette	TEA scenario2	random1
0.175051	0.301507	0.250924	0.100187	StabMap	TEA scenario2	random1
0.459118	0.287424	0.356102	0.536244	Multigrate	TEA scenario2	random1
0.462345	0.459734	0.460778	0.326968	scMoMaT	TEA scenario2	random1
0.625058	0.635349	0.631233	0.562424	MIDAS	TEA scenario2	random1
0.209389	0.554804	0.416638	0.00889046	scVAEIT	TEA scenario2	random1
0.740212	0.662165	0.693384	0.835499	Palette	TEA scenario2	random2
0.175393	0.282921	0.239909	0.100809	StabMap	TEA scenario2	random2
0.458469	0.468494	0.464484	0.524901	Multigrate	TEA scenario2	random2
0.465681	0.477337	0.472674	0.328213	scMoMaT	TEA scenario2	random2
0.567405	0.590764	0.581421	0.520374	MIDAS	TEA scenario2	random2
0.182814	0.506056	0.376759	0.00883031	scVAEIT	TEA scenario2	random2
0.731939	0.657692	0.687391	0.852664	Palette	TEA scenario2	random3
0.175008	0.279157	0.237498	0.114104	StabMap	TEA scenario2	random3
0.334145	0.566919	0.473809	0.202885	Multigrate	TEA scenario2	random3
0.451312	0.535625	0.5019	0.335453	scMoMaT	TEA scenario2	random3
0.607774	0.613744	0.611356	0.580219	MIDAS	TEA scenario2	random3
0.245775	0.489565	0.392049	0.0323244	scVAEIT	TEA scenario2	random3
0.746642	0.667219	0.698988	0.859568	Palette	TEA scenario2	random4
0.177918	0.282428	0.240624	0.1087	StabMap	TEA scenario2	random4
0.469751	0.559332	0.5235	0.413607	Multigrate	TEA scenario2	random4
0.458147	0.482911	0.473005	0.333604	scMoMaT	TEA scenario2	random4
0.563307	0.656196	0.61904	0.463799	MIDAS	TEA scenario2	random4
0.209254	0.568121	0.424574	0.0141321	scVAEIT	TEA scenario2	random4
0.703652	0.678456	0.688534	0.817534	Palette	TEA scenario2	random5
0.174635	0.297931	0.248612	0.110427	StabMap	TEA scenario2	random5
0.461525	0.289507	0.358314	0.508259	Multigrate	TEA scenario2	random5
0.459988	0.452451	0.455466	0.329977	scMoMaT	TEA scenario2	random5
0.546616	0.621113	0.591314	0.440301	MIDAS	TEA scenario2	random5
0.215623	0.567519	0.426761	0.0314972	scVAEIT	TEA scenario2	random5
0.66259	0.713385	0.693067	0.637399	Palette	BMMC scenario1	random1
0.325953	0.254877	0.283308	0.495275	StabMap	BMMC scenario1	random1
0.563167	0.697006	0.64347	0.0996454	Multigrate	BMMC scenario1	random1
0.498823	0.634718	0.58036	0.0805741	scMoMaT	BMMC scenario1	random1
0.665281	0.680241	0.674257	0.574745	MIDAS	BMMC scenario1	random1
0.446125	0.709099	0.603909	0.00141871	scVAEIT	BMMC scenario1	random1
0.661902	0.669558	0.666495	0.666745	Palette	BMMC scenario1	random2
0.286439	0.264815	0.273464	0.419898	StabMap	BMMC scenario1	random2
0.571233	0.630197	0.606611	0.0961995	Multigrate	BMMC scenario1	random2
0.52239	0.589772	0.562819	0.0800638	scMoMaT	BMMC scenario1	random2
0.669226	0.649896	0.657628	0.623076	MIDAS	BMMC scenario1	random2
0.473973	0.648508	0.578694	0.0019084	scVAEIT	BMMC scenario1	random2
0.657715	0.690159	0.677181	0.628659	Palette	BMMC scenario1	random3
0.327053	0.263136	0.288703	0.434892	StabMap	BMMC scenario1	random3
0.56821	0.633023	0.607098	0.059889	Multigrate	BMMC scenario1	random3
0.510191	0.606596	0.568034	0.0917119	scMoMaT	BMMC scenario1	random3
0.656297	0.662346	0.659926	0.518961	MIDAS	BMMC scenario1	random3
0.442937	0.664937	0.576137	5.07772e-05	scVAEIT	BMMC scenario1	random3
0.658957	0.69396	0.679959	0.632502	Palette	BMMC scenario1	random4
0.380945	0.256713	0.306406	0.516971	StabMap	BMMC scenario1	random4
0.582202	0.646722	0.620914	0.098372	Multigrate	BMMC scenario1	random4
0.529529	0.621186	0.584523	0.0634577	scMoMaT	BMMC scenario1	random4
0.669066	0.671364	0.670445	0.554273	MIDAS	BMMC scenario1	random4
0.472792	0.67941	0.596763	0.000774935	scVAEIT	BMMC scenario1	random4
0.651661	0.681616	0.669634	0.658246	Palette	BMMC scenario1	random5
0.293601	0.266127	0.277117	0.409317	StabMap	BMMC scenario1	random5
0.565682	0.641566	0.611212	0.0892635	Multigrate	BMMC scenario1	random5
0.507933	0.592946	0.558941	0.0792983	scMoMaT	BMMC scenario1	random5
0.652483	0.641421	0.645846	0.55725	MIDAS	BMMC scenario1	random5
0.482637	0.662354	0.590467	4.53004e-05	scVAEIT	BMMC scenario1	random5
0.591105	0.647501	0.624943	0.568344	Palette	BMMC scenario2	random1
0.251589	0.253637	0.252818	0.314762	StabMap	BMMC scenario2	random1
0.45417	0.465314	0.460857	0.314055	Multigrate	BMMC scenario2	random1
0.414065	0.533646	0.485814	0.225221	scMoMaT	BMMC scenario2	random1
0.553936	0.637298	0.603953	0.449843	MIDAS	BMMC scenario2	random1
0.367404	0.529285	0.464533	0.159799	scVAEIT	BMMC scenario2	random1
0.595915	0.679594	0.646123	0.590232	Palette	BMMC scenario2	random2
0.254625	0.250709	0.252275	0.318957	StabMap	BMMC scenario2	random2
0.380012	0.455789	0.425478	0.214893	Multigrate	BMMC scenario2	random2
0.405873	0.514579	0.471097	0.24883	scMoMaT	BMMC scenario2	random2
0.551665	0.642126	0.605941	0.484769	MIDAS	BMMC scenario2	random2
0.58998	0.649007	0.625396	0.600246	Palette	BMMC scenario2	random3
0.2517	0.255017	0.25369	0.312065	StabMap	BMMC scenario2	random3
0.452068	0.422382	0.434256	0.33338	Multigrate	BMMC scenario2	random3
0.418472	0.527839	0.484092	0.205632	scMoMaT	BMMC scenario2	random3
0.556589	0.637055	0.604869	0.486885	MIDAS	BMMC scenario2	random3
0.599163	0.649518	0.629376	0.563719	Palette	BMMC scenario2	random4
0.251205	0.25647	0.254364	0.31587	StabMap	BMMC scenario2	random4
0.470342	0.502711	0.489763	0.349198	Multigrate	BMMC scenario2	random4
0.376412	0.517031	0.460783	0.168839	scMoMaT	BMMC scenario2	random4
0.552953	0.633583	0.601331	0.472781	MIDAS	BMMC scenario2	random4
0.581174	0.659676	0.628275	0.580564	Palette	BMMC scenario2	random5
0.251301	0.25816	0.255416	0.324101	StabMap	BMMC scenario2	random5
0.416417	0.524035	0.480988	0.25032	Multigrate	BMMC scenario2	random5
0.388211	0.507295	0.459661	0.222314	scMoMaT	BMMC scenario2	random5
0.543906	0.630986	0.596154	0.481879	MIDAS	BMMC scenario2	random5
0.662691	0.634587	0.645829	0.687571	Palette	Retina	random1
0.317973	0.324506	0.321893	0.341178	StabMap	Retina	random1
0.480639	0.588444	0.545322	0.0650125	Multigrate	Retina	random1
0.418393	0.504299	0.469937	0.152651	scMoMaT	Retina	random1
0.614597	0.751148	0.696528	0.550183	MIDAS	Retina	random1
0.47239	0.676787	0.595028	0.0902145	scVAEIT	Retina	random1
0.660704	0.633655	0.644475	0.763266	Palette	Retina	random2
0.330077	0.330054	0.330063	0.447402	StabMap	Retina	random2
0.545979	0.60291	0.580137	0.353002	Multigrate	Retina	random2
0.431727	0.511955	0.479864	0.35683	scMoMaT	Retina	random2
0.565161	0.667574	0.626609	0.653784	MIDAS	Retina	random2
0.47835	0.636596	0.573297	0.106512	scVAEIT	Retina	random2
0.698784	0.632471	0.658996	0.725594	Palette	Retina	random3
0.303825	0.32923	0.319068	0.126458	StabMap	Retina	random3
0.571827	0.659492	0.624426	0.106257	Multigrate	Retina	random3
0.40876	0.509944	0.46947	0.191263	scMoMaT	Retina	random3
0.571441	0.705723	0.65201	0.480903	MIDAS	Retina	random3
0.440508	0.616576	0.546149	0.0189722	scVAEIT	Retina	random3
0.642117	0.620832	0.629346	0.749115	Palette	Retina	random4
0.285341	0.340074	0.318181	0.203042	StabMap	Retina	random4
0.48003	0.58159	0.540966	0.0915606	Multigrate	Retina	random4
0.458989	0.558638	0.518778	0.196068	scMoMaT	Retina	random4
0.581384	0.658273	0.627517	0.510256	MIDAS	Retina	random4
0.483826	0.680621	0.601903	0.0790216	scVAEIT	Retina	random4
0.668034	0.613331	0.635212	0.785732	Palette	Retina	random5
0.30578	0.325306	0.317495	0.199242	StabMap	Retina	random5
0.499994	0.488957	0.493372	0.167607	Multigrate	Retina	random5
0.433021	0.554157	0.505703	0.218023	scMoMaT	Retina	random5
0.586962	0.687571	0.647327	0.602654	MIDAS	Retina	random5
0.461102	0.650302	0.574622	0.0503917	scVAEIT	Retina	random5
0.643903	0.723652	0.691752	0.6812	Palette	ABseq	random1
0.466892	0.722364	0.620176	0.207425	StabMap	ABseq	random1
0.434588	0.660727	0.570272	0.174648	Multigrate	ABseq	random1
0.543164	0.632566	0.596805	0.315362	scMoMaT	ABseq	random1
0.569258	0.734781	0.668572	0.47597	MIDAS	ABseq	random1
0.458027	0.724043	0.617637	0.233795	scVAEIT	ABseq	random1
0.631854	0.733888	0.693074	0.726505	Palette	ABseq	random2
0.459266	0.74467	0.630508	0.239024	StabMap	ABseq	random2
0.568943	0.497215	0.525906	0.713094	Multigrate	ABseq	random2
0.539157	0.636569	0.597604	0.412461	scMoMaT	ABseq	random2
0.557767	0.697847	0.641815	0.493385	MIDAS	ABseq	random2
0.446311	0.729183	0.616034	0.236509	scVAEIT	ABseq	random2
0.625937	0.704192	0.67289	0.681651	Palette	ABseq	random3
0.472512	0.727482	0.625494	0.173887	StabMap	ABseq	random3
0.434077	0.703659	0.595826	0.124317	Multigrate	ABseq	random3
0.49858	0.596215	0.557161	0.384387	scMoMaT	ABseq	random3
0.529498	0.686396	0.623637	0.433135	MIDAS	ABseq	random3
0.453907	0.743687	0.627775	0.113726	scVAEIT	ABseq	random3
0.648395	0.72911	0.696824	0.700767	Palette	ABseq	random4
0.297727	0.379679	0.346898	0.196348	StabMap	ABseq	random4
0.433217	0.692095	0.588544	0.0452307	Multigrate	ABseq	random4
0.49709	0.635211	0.579962	0.256067	scMoMaT	ABseq	random4
0.554519	0.72741	0.658253	0.415713	MIDAS	ABseq	random4
0.296297	0.426469	0.3744	0.115514	scVAEIT	ABseq	random4
0.63846	0.717785	0.686055	0.706418	Palette	ABseq	random5
0.460384	0.739839	0.628057	0.185297	StabMap	ABseq	random5
0.439165	0.667582	0.576216	0.18454	Multigrate	ABseq	random5
0.497946	0.599328	0.558775	0.370195	scMoMaT	ABseq	random5
0.571536	0.726037	0.664237	0.469854	MIDAS	ABseq	random5
0.466375	0.695478	0.603837	0.265208	scVAEIT	ABseq	random5

## Sheet: Figure 2c
	StabMap	scVAEIT	scMoMaT	Multigrate	MIDAS	Palette
StabMap	\	1	1	1	1	1
scVAEIT	2.02432e-19	\	0.849393	0.982665	1	1
scMoMaT	1.69135e-31	0.150876	\	0.97405	1	1
Multigrate	5.5288e-30	0.017385	0.026006	\	1	1
MIDAS	3.08565e-40	1.73527e-28	1.24266e-37	1.32917e-28	\	0.999916
Palette	3.01034e-40	5.61027e-26	1.9025e-39	6.62903e-34	8.46894e-05	\

## Sheet: Figure 3b, d
UMAP1	UMAP2	CD69	CD25	CD71	CD278	CD3.1	CD3.2	CD28	CD4.1	CD4.2	TCRab	CD56.NCAM.	CD56.NCAM.Recombinant	Batch	modality	Condition	CellType	Modality
7.45878	-0.629646	0.249098	0.436749	0.752286	0.611971	3.1315	3.60943	1.55186	2.23849	2.27142	1.99098	0.431167	0.903091	control_asap	asap	control	T	ASAP-seq
-2.4492	1.64014	0.756814	2.22083	1.79262	0.842058	2.06265	2.15496	1.73171	1.75979	1.82322	1.03193	0.238644	0.218763	control_asap	asap	control	T	ASAP-seq
3.57645	-10.3283	0.280112	0.0949245	0.0422429	0.13697	0.151428	0.323081	0.381877	0.150043	0	0.37268	0.238644	1.23703	control_asap	asap	control	NK	ASAP-seq
-1.21256	1.67387	0.149832	1.06193	2.72667	0.70683	2.27695	2.88878	1.44815	1.93887	2.15252	1.37005	0.962089	0.218763	control_asap	asap	control	T	ASAP-seq
-0.496985	-10.0688	0.473838	0.139209	0.0827735	0.036041	0.503183	0.717249	0.458241	0.32824	0.216302	0.643558	1.56305	2.97475	control_asap	asap	control	NK	ASAP-seq
-11.6727	0.507736	1.60955	0.971915	2.91641	0.168469	2.1425	2.47395	1.05087	1.65658	1.65362	1.31096	0.238644	0.68216	control_asap	asap	control	B	ASAP-seq
-0.854124	-9.56283	0.367768	0.261385	0.121725	0.104446	0.452495	0.323081	0.716044	0.204277	0.309112	0.517263	1.44322	2.46467	control_asap	asap	control	NK	ASAP-seq
2.25282	-4.26735	1.00709	0.261385	0.0422429	0.199007	2.3018	2.44956	0.873424	0.245642	0.113988	0.203602	0.431167	1.36977	control_asap	asap	control	T	ASAP-seq
-1.54322	-4.21978	0.149832	0.139209	0.0422429	0.199007	1.62676	2.07445	0.458241	0.23033	0.309112	1.47868	0.238644	0.398154	control_asap	asap	control	T	ASAP-seq
2.82261	6.06138	0.0777196	0.181614	0.263928	0.285393	1.86827	2.31778	0.966076	1.55389	1.76294	1.10932	0.592541	0.398154	control_asap	asap	control	T	ASAP-seq
0.253215	2.33527	0.0777196	0.40405	0.68934	0.257419	2.40287	2.66363	1.05087	1.91816	1.93386	1.37005	0.853407	0.68216	control_asap	asap	control	T	ASAP-seq
1.80917	-10.1147	0.0777196	0.33526	0.230228	0.651	2.13286	2.48989	0.966076	1.61238	1.69879	1.10932	1.71954	2.63623	control_asap	asap	control	NK	ASAP-seq
-0.552	-3.61196	0.149832	0.0485882	0.0422429	0.13697	1.05786	0.999234	0.458241	0.138834	0.113988	0.755676	0.238644	2.02847	control_asap	asap	control	T	ASAP-seq
7.00471	-2.99981	0.114426	0.222295	0.622165	0.285393	1.97586	2.31778	1.00937	0.360363	0.394036	1.52887	0	0.398154	control_asap	asap	control	T	ASAP-seq
2.76993	6.61462	0	0.0949245	0.388405	0.257419	1.7188	1.93317	0.595428	1.14735	1.36039	1.03193	0.238644	0.398154	control_asap	asap	control	T	ASAP-seq
-11.5596	3.38588	0.395359	0.40405	0.358708	0.285393	1.65839	2.14385	0.823666	0.182935	0.216302	1.10932	0.431167	0.398154	control_asap	asap	control	B	ASAP-seq
1.82627	7.31494	0.0396146	0.222295	0.195352	0.104446	1.21511	1.66591	0.209058	0.890987	0.544897	0.643558	0.238644	0.218763	control_asap	asap	control	T	ASAP-seq
1.11856	5.8041	0.0777196	0.139209	0.195352	0.168469	1.76183	2.16595	0.873424	1.19746	0.94375	1.18114	0.431167	0.550206	control_asap	asap	control	T	ASAP-seq
1.24138	1.73529	0.217092	0.639843	0.358708	0.228639	1.65839	2.12125	1.20152	1.43326	1.80353	1.18114	0.238644	0	control_asap	asap	control	T	ASAP-seq
0.0780324	0.387106	0.0396146	0.261385	0.159216	0	1.57735	2.21916	0.595428	1.53871	1.74201	1.18114	0.853407	0	control_asap	asap	control	T	ASAP-seq
1.82862	-10.084	0.0777196	0	0.0422429	0.13697	0	0.174532	0.209058	0.138834	0.309112	0.517263	1.14937	1.85314	control_asap	asap	control	NK	ASAP-seq
0.315757	5.98188	0.149832	0.5859	0.230228	0.364907	2.62715	2.83985	1.26911	2.0565	2.16645	1.74781	0	0.903091	control_asap	asap	control	T	ASAP-seq
6.3751	-1.76407	0.217092	0.222295	0.499088	0.461955	2.28531	2.77065	1.23588	0.434332	0.216302	1.52887	0.431167	1.08394	control_asap	asap	control	T	ASAP-seq
3.44804	8.27163	0.0396146	0.299004	0.328102	0.285393	2.03098	2.15496	0.771302	1.35623	1.22811	0.755676	0	0.398154	control_asap	asap	control	T	ASAP-seq
6.08221	-2.1452	0.0396146	0.139209	0.472544	0.104446	2.04165	2.14385	0.823666	0.280483	0	1.10932	0	0.398154	control_asap	asap	control	T	ASAP-seq
3.04744	-10.078	0.114426	0.222295	0.0827735	0.168469	0.551425	0.452391	0.529185	0.23546	0.113988	0.643558	1.85482	2.86952	control_asap	asap	control	NK	ASAP-seq
7.94058	-1.52489	0.0777196	0.139209	0.121725	0.13697	1.68905	1.97372	1.09071	0.250694	0.113988	1.03193	0.431167	0.218763	control_asap	asap	control	T	ASAP-seq
-12.1072	3.75124	0.249098	0.613235	1.33621	0.285393	1.11307	1.71857	1.09071	0.314151	0.309112	1.24816	0.238644	0.398154	control_asap	asap	control	B	ASAP-seq
2.82423	5.85788	0	0.222295	0.574736	0.571355	2.04165	2.58772	0.966076	1.66519	2.12406	1.66589	0.731456	0.68216	control_asap	asap	control	T	ASAP-seq
-11.6587	1.79072	1.09195	0.5859	0.358708	0.104446	0.342693	0.251563	0.458241	0.209542	0.113988	0.643558	0.731456	0.550206	control_asap	asap	control	B	ASAP-seq
8.38043	-2.9673	0.149832	0.139209	0.263928	0.257419	1.85557	2.15496	1.09071	0.304647	0.216302	0.643558	0.238644	0	control_asap	asap	control	T	ASAP-seq
1.80836	-4.50096	0.522932	0.222295	0.195352	0.13697	2.44629	2.45776	0.595428	0.188314	0	0.755676	0.853407	2.09082	control_asap	asap	control	T	ASAP-seq
-7.23546	-10.0479	0.114426	0.222295	0.159216	0	0.342693	0.174532	0.823666	0.150043	0.113988	0.517263	0	0	control_asap	asap	control	Myeloid	ASAP-seq
-11.1756	0.651179	1.84595	0.370246	1.80689	0.285393	2.16151	2.51333	1.09071	1.69298	1.76294	1.10932	0.962089	0.398154	control_asap	asap	control	B	ASAP-seq
3.81308	-11.1289	0.718159	0.0949245	0.0827735	0.13697	0.151428	0.452391	0.381877	0.21999	0	0.37268	2.04616	2.68744	control_asap	asap	control	NK	ASAP-seq
1.58331	0.836631	0.0777196	0.299004	0.159216	0.13697	1.99827	2.22947	0.595428	1.38905	1.36039	1.24816	0.238644	1.08394	control_asap	asap	control	T	ASAP-seq
-7.59071	-5.595	1.37369	0.52888	1.22855	0.339099	2.65627	3.0591	1.36263	2.08989	2.25889	1.62227	1.06011	0.398154	control_asap	asap	control	Myeloid	ASAP-seq
0.44487	0.69831	0.249098	0.436749	0.55015	0.339099	1.88081	2.15496	0.873424	0.295051	0	1.31096	0	0	control_asap	asap	control	T	ASAP-seq
2.53801	4.25758	0.114426	0.181614	0.358708	0.104446	2.18016	2.609	1.12903	1.37769	1.4772	1.03193	0.238644	0.218763	control_asap	asap	control	T	ASAP-seq
-10.952	2.34854	1.69471	0.851976	1.2535	0.285393	1.57735	1.78472	1.05087	0.35129	0.216302	0.856482	0.592541	0.997596	control_asap	asap	control	B	ASAP-seq
1.87047	5.58799	0.0396146	0.139209	0.195352	0.438561	2.43918	2.58772	0.458241	1.66519	1.60631	1.18114	0.592541	0.218763	control_asap	asap	control	T	ASAP-seq
3.6384	-10.9984	1.06446	0.33526	0.358708	0.364907	0.904805	1.06708	1.39196	0.66547	0.309112	1.03193	2.23594	3.22721	control_asap	asap	control	NK	ASAP-seq
1.19455	1.00063	0.0777196	0.139209	0.263928	0.257419	1.37192	1.39897	0.823666	1.3411	1.58178	0.755676	0.731456	0.550206	control_asap	asap	control	T	ASAP-seq
0.377131	0.895752	0	0.181614	0.121725	0.339099	1.90543	2.18758	0.716044	1.3842	1.11598	0.948049	0.238644	0.218763	control_asap	asap	control	T	ASAP-seq
-8.49281	-8.96814	0.367768	0.436749	0.772417	0.0708281	0.503183	0.717249	1.00937	0.459185	0.472308	0.755676	0.238644	0.68216	control_asap	asap	control	Myeloid	ASAP-seq
1.86586	-10.2002	0.280112	0.139209	0.159216	0.13697	0.503183	0.452391	0.657554	0.21478	0.113988	0.517263	1.61798	2.28272	control_asap	asap	control	NK	ASAP-seq
1.61854	-4.01814	0.280112	0.639843	1.12203	0.312606	3.01426	2.97513	1.20152	0.250694	0.394036	1.52887	0	0.398154	control_asap	asap	control	T	ASAP-seq
3.96325	5.71007	0.0396146	0.0949245	0.159216	0.199007	2.04165	2.03785	0.657554	1.3428	1.4205	1.37005	0.238644	0	control_asap	asap	control	T	ASAP-seq
2.74306	-10.9098	0.217092	0.0949245	0.195352	0.199007	0.597447	0.323081	0.716044	0.21999	0	0.755676	1.85482	2.75189	control_asap	asap	control	NK	ASAP-seq
0.477165	0.834888	0.184027	0.139209	0.0422429	0.285393	1.98713	2.30834	0.771302	1.43481	1.84253	0.948049	0.592541	0.68216	control_asap	asap	control	T	ASAP-seq
0.0621577	-4.12566	0.184027	0.139209	0.159216	0.168469	1.45159	2.08635	0.458241	0.391486	0.394036	1.47868	0.431167	0.798715	control_asap	asap	control	T	ASAP-seq
3.74906	5.97232	0.184027	0.139209	0.29653	0.390066	1.8932	2.10975	1.09071	1.88233	2.00136	1.03193	0	0.398154	control_asap	asap	control	T	ASAP-seq
3.72755	6.64599	0.149832	0.299004	0.667446	0.591869	2.13286	2.39021	1.42045	1.52612	1.44925	1.24816	0.731456	0.218763	control_asap	asap	control	T	ASAP-seq
-1.14315	-3.22864	0.217092	0.33526	0.159216	0.438561	1.73335	2.21916	0.920822	0.21478	0.113988	1.24816	0.431167	0.550206	control_asap	asap	control	T	ASAP-seq
0.180132	-2.58946	0.184027	0.261385	0.0827735	0.199007	1.57735	2.24978	1.23588	0.23546	0.113988	1.24816	0.238644	0.550206	control_asap	asap	control	T	ASAP-seq
-6.24495	-8.30971	0.184027	0.299004	0.159216	0.104446	0.282912	0.963501	0.920822	0.285363	0.216302	0	0	0.398154	control_asap	asap	control	Myeloid	ASAP-seq
2.54568	5.85863	0.114426	0.261385	0.499088	0.285393	1.85557	2.42456	1.16593	1.5148	1.96818	1.18114	0.431167	0	control_asap	asap	control	T	ASAP-seq
2.34955	7.65257	0	0.299004	0.0827735	0.199007	2.23412	2.55863	0.595428	1.36122	1.4772	1.70769	0.592541	0.68216	control_asap	asap	control	T	ASAP-seq
2.03694	-10.6947	0.0396146	0.0485882	0.0827735	0.104446	0.21933	0.389825	0.657554	0.177528	0.113988	0.203602	1.50493	2.20494	control_asap	asap	control	NK	ASAP-seq
-1.24415	-3.89773	0.184027	0.299004	0.445277	0.364907	2.47422	2.84541	1.09071	1.21106	1.53086	1.31096	0.238644	1.23703	control_asap	asap	control	T	ASAP-seq
-11.8374	3.64037	0.992218	0.52888	1.13599	0.199007	0.399101	0.566878	0.595428	0.265699	0.113988	1.10932	0	0.398154	control_asap	asap	control	B	ASAP-seq
3.1563	3.84793	0.0396146	0.181614	0.29653	0.104446	1.41255	1.75219	0.716044	1.31884	0.845062	0.755676	0.731456	0.218763	control_asap	asap	control	T	ASAP-seq
0.82831	-0.571009	0.184027	0.139209	0.121725	0.339099	1.47055	1.90519	1.23588	0.250694	0	0.856482	0.431167	0.903091	control_asap	asap	control	T	ASAP-seq
3.23425	7.83915	0.0777196	0.139209	0.388405	0.228639	1.86827	2.44956	0.529185	1.69178	1.74201	0.856482	0.431167	0.68216	control_asap	asap	control	T	ASAP-seq
8.69149	-2.76076	0.0777196	0.33526	0.159216	0.312606	2.0522	2.52866	0.657554	0.245642	0.113988	1.42584	0.238644	0.68216	control_asap	asap	control	T	ASAP-seq
0.324664	0.242835	0.0777196	0.40405	0.230228	0.199007	1.86827	1.93317	0.771302	1.66886	1.69879	0.948049	0.431167	0	control_asap	asap	control	T	ASAP-seq
3.29588	5.41674	0.184027	0.370246	0.195352	0.257419	2.1425	2.52102	0.966076	1.59545	1.93386	1.18114	0.431167	0.218763	control_asap	asap	control	T	ASAP-seq
-0.123698	2.25895	0	0.181614	0.230228	0.688564	1.19056	1.48894	0.823666	0.927503	1.36039	0.643558	0.431167	0.550206	control_asap	asap	control	T	ASAP-seq
-1.4082	-10.4088	0.280112	0.0485882	0.0827735	0.036041	0.0785776	0.452391	0.209058	0.0926983	0.309112	0.203602	1.23132	2.17761	control_asap	asap	control	NK	ASAP-seq
-1.51419	-4.0367	1.14477	0.261385	0.121725	0.257419	0.968862	1.96038	0.771302	0.337524	0.394036	1.18114	1.50493	2.35489	control_asap	asap	control	NK	ASAP-seq
7.79278	-2.41339	0.149832	0.0949245	0.195352	0.13697	1.3077	1.8909	0.381877	0.280483	0.216302	0.948049	0	0.218763	control_asap	asap	control	T	ASAP-seq
0.103746	5.74685	0.114426	0.222295	0.328102	0.13697	2.30995	2.55863	0.966076	1.5484	1.58178	1.31096	0.592541	0.550206	control_asap	asap	control	T	ASAP-seq
-7.85078	-9.11801	0.522932	0.299004	0.524945	0.199007	0.836362	0.963501	0.716044	0.438518	0.216302	1.31096	1.9358	2.73616	control_asap	asap	control	Myeloid	ASAP-seq
3.64313	-10.9783	0.82991	0.40405	2.48153	0.312606	0.641443	0.963501	1.05087	0.475417	0.394036	0.755676	1.37745	2.63623	control_asap	asap	control	NK	ASAP-seq
-1.14216	-3.5894	0.0777196	0.370246	0.263928	0.285393	2.1425	2.31778	0.823666	0.290219	0.394036	0.948049	1.23132	1.77338	control_asap	asap	control	T	ASAP-seq
1.76023	-10.7342	0.280112	0.222295	0.195352	0.228639	1.95293	2.10975	0.529185	1.46668	1.55665	1.03193	1.30705	2.84138	control_asap	asap	control	NK	ASAP-seq
-0.938412	-2.9098	0.149832	0.139209	0.159216	0.199007	1.39244	1.32575	0.966076	0.155601	0	0.517263	0	0.68216	control_asap	asap	control	T	ASAP-seq
-1.72109	-3.68232	0	0.261385	0.0827735	0.199007	1.61056	2.0502	0.771302	0.209542	0	0.517263	1.37745	1.77338	control_asap	asap	control	T	ASAP-seq
-0.786996	-3.36109	0.395359	0.0949245	0.0422429	0.438561	1.68905	2.21916	0.873424	0.260722	0	0.948049	0.238644	0.798715	control_asap	asap	control	T	ASAP-seq
-11.2381	1.03015	1.94314	0.639843	1.55896	0.199007	2.00929	2.0502	0.771302	0.240564	0.394036	0.856482	0.962089	0.903091	control_asap	asap	control	B	ASAP-seq
0.592558	0.706579	0.0777196	0.52888	1.4334	1.27225	2.15205	2.55122	1.44815	2.08989	2.04916	1.37005	1.06011	0.218763	control_asap	asap	control	T	ASAP-seq
-11.6155	1.22663	1.4711	1.39552	1.50296	0.104446	0.399101	0.511272	0.657554	0.23546	0.216302	0.37268	0	0.218763	control_asap	asap	control	B	ASAP-seq
1.92099	7.75863	0.149832	0.261385	0.195352	0.104446	1.96446	2.53624	1.09071	1.43635	1.60631	1.24816	0.431167	0.903091	control_asap	asap	control	T	ASAP-seq
-11.4048	4.27136	0.280112	0.40405	0.667446	0	0.342693	0.669594	0.595428	0.332893	0.309112	0.643558	0	0.218763	control_asap	asap	control	B	ASAP-seq
-11.6498	0.576786	0.217092	0.52888	0.731741	0.364907	1.45159	2.34556	1.39196	1.11177	1.29644	1.31096	0	0.550206	control_asap	asap	control	B	ASAP-seq
0.124969	2.3895	0.0777196	1.41988	0.358708	0.168469	1.59409	2.34556	1.00937	1.35456	1.36039	0.755676	0.238644	0.218763	control_asap	asap	control	T	ASAP-seq
-11.8165	1.20159	0.522932	0.893575	1.44364	0.364907	0.8003	1.48894	0.823666	1.06377	1.3909	0.755676	0.431167	0.398154	control_asap	asap	control	B	ASAP-seq
1.12957	-1.98397	0.367768	0.299004	0.263928	0.199007	1.50743	2.10975	0.657554	0.295051	0.216302	0.203602	0.431167	0.218763	control_asap	asap	control	T	ASAP-seq
3.48543	5.28313	0.114426	0.499103	0.121725	0.168469	2.03098	2.22947	1.09071	1.33941	1.26286	1.03193	1.06011	0.218763	control_asap	asap	control	T	ASAP-seq
-8.76797	-8.46204	0.422209	0.139209	0.159216	0.104446	0.8003	1.30009	0.299196	0.0688067	0	0.517263	0.592541	0.997596	control_asap	asap	control	Myeloid	ASAP-seq
1.94854	3.30426	0.657222	0.261385	0.645062	0.199007	1.96446	2.24978	1.05087	1.76313	2.15252	1.37005	0.731456	0.218763	control_asap	asap	control	T	ASAP-seq
-6.26335	-8.49361	0.310193	0.33526	0.472544	0.312606	2.41024	2.86733	1.39196	1.83799	2.06459	0.948049	0.853407	0.398154	control_asap	asap	control	Myeloid	ASAP-seq
-12.2466	3.28416	0.217092	1.38311	1.01851	0.168469	0.724023	0.762736	0.966076	0.355837	0.394036	0.643558	0.238644	0.398154	control_asap	asap	control	B	ASAP-seq
7.51308	-2.84353	0.280112	0.468412	0.472544	0.507161	2.13286	2.38144	0.966076	0.275579	0.216302	1.10932	0.431167	0.68216	control_asap	asap	control	T	ASAP-seq
1.24427	6.2156	0.149832	0.299004	0.388405	0.285393	2.03098	2.39891	1.09071	1.73497	1.86148	1.57666	0.731456	0.68216	control_asap	asap	control	T	ASAP-seq
-7.61539	-5.36118	0.636055	0.715665	1.31327	0.339099	0.8003	0.717249	1.00937	1.28359	1.72063	1.03193	0.592541	0.398154	control_asap	asap	control	Myeloid	ASAP-seq
0.147973	0.225931	0.149832	0.222295	0.29653	0.550412	2.10337	2.07445	1.20152	1.54977	1.72063	1.74781	0.431167	0.68216	control_asap	asap	control	T	ASAP-seq
2.23623	-4.10079	0.0396146	0.139209	0.0422429	0.168469	1.65839	1.91927	0.823666	0.204277	0.113988	1.18114	1.06011	1.68671	control_asap	asap	control	T	ASAP-seq
1.65681	1.06677	0.0777196	0.0949245	0.195352	0.611971	1.73335	2.27949	1.12903	1.51622	1.3909	1.03193	0.431167	0.550206	control_asap	asap	control	T	ASAP-seq
2.00914	-10.2101	0.395359	0.436749	0.328102	0.312606	1.81646	2.14385	1.00937	1.80339	2.16645	1.42584	1.81173	2.58225	control_asap	asap	control	NK	ASAP-seq
-0.21755	-4.25218	0.0396146	0.0485882	0.195352	0.0708281	1.28534	1.73552	0.299196	0.172091	0.216302	0.203602	0.431167	0.398154	control_asap	asap	control	T	ASAP-seq
3.27369	-10.9171	0.149832	0.139209	0.159216	0.13697	0.641443	0.511272	0.823666	0.255721	0.113988	0.517263	1.85482	2.65359	control_asap	asap	control	NK	ASAP-seq
-0.701229	-4.11615	0.149832	0.139209	0.230228	0.104446	1.21511	1.93317	0.381877	0.260722	0.113988	0.37268	0.238644	0.218763	control_asap	asap	control	T	ASAP-seq
-7.57528	-7.35101	0.473838	0.33526	0.885369	0.364907	1.95293	2.27949	0.716044	1.58622	2.12406	1.37005	1.14937	0.903091	control_asap	asap	control	Myeloid	ASAP-seq
6.40148	-1.61163	0.0396146	0.0485882	0.230228	0.0708281	1.50743	1.68377	0.657554	0.225173	0.113988	0.643558	0.238644	0.218763	control_asap	asap	control	T	ASAP-seq
0.960021	6.51115	0.0777196	0.181614	0.358708	0.461955	1.82967	2.37259	0.716044	1.65782	1.55665	1.10932	0.731456	0.798715	control_asap	asap	control	T	ASAP-seq
-0.156726	-3.76828	0.114426	0.0485882	0	0.168469	1.13957	1.55148	0.657554	1.27095	1.63024	0.203602	0.592541	0.398154	control_asap	asap	control	T	ASAP-seq
4.07646	8.00528	0.149832	0	0.263928	0.228639	1.78952	2.03785	0.657554	1.39709	1.72063	1.42584	0	0.903091	control_asap	asap	control	T	ASAP-seq
1.65689	6.48776	0.149832	0.139209	0.598732	0.339099	2.65627	3.27191	1.16593	2.25356	2.38881	1.03193	0.592541	0.550206	control_asap	asap	control	T	ASAP-seq
-0.012661	2.04087	0.114426	0.468412	0.0422429	0.364907	1.19056	1.61033	0.529185	1.19355	1.26286	0.643558	0.431167	0	control_asap	asap	control	T	ASAP-seq
2.44473	2.84743	2.31576	0.33526	0.358708	0.414608	2.16151	2.68986	1.09071	1.97904	2.10952	1.10932	0.238644	0.550206	control_asap	asap	control	T	ASAP-seq
-0.315746	0.812232	0.339395	0.261385	0.55015	0.438561	2.34972	2.78252	1.00937	1.51052	1.53086	1.31096	0.238644	0.550206	control_asap	asap	control	T	ASAP-seq
-6.98825	-8.06608	1.60144	1.12852	1.96389	0.414608	1.80308	2.22947	1.09071	2.34513	2.07979	1.62227	1.23132	1.08394	control_asap	asap	control	Myeloid	ASAP-seq
1.3433	-4.98803	0.249098	0.222295	0.0827735	0.257419	1.61056	1.8006	0.873424	0.270651	0	0.203602	1.06011	1.68671	control_asap	asap	control	T	ASAP-seq
-7.45464	-5.66765	0.367768	0.665761	0.598732	0.339099	0.551425	0.847936	0.873424	1.19158	1.72063	0.755676	0.592541	0.550206	control_asap	asap	control	Myeloid	ASAP-seq
7.19519	-2.82336	0.149832	0.33526	0.263928	0.13697	1.76183	2.08635	1.00937	0.332893	0.113988	0.643558	0.238644	0.68216	control_asap	asap	control	T	ASAP-seq
0.10599	6.7806	0.114426	0.499103	0.121725	0.826122	2.38044	2.80007	1.05087	1.98083	2.29603	1.57666	0.238644	0.398154	control_asap	asap	control	T	ASAP-seq
2.31702	6.88639	0.114426	0.181614	0.159216	0.168469	1.76183	1.8006	0.657554	1.40189	1.50439	0.755676	0.592541	0.218763	control_asap	asap	control	T	ASAP-seq
-0.202867	2.17296	0.0777196	2.97404	0.574736	0.611971	2.35749	2.73417	0.771302	1.65905	1.69879	1.24816	0.238644	0.798715	control_asap	asap	control	T	ASAP-seq
-8.0554	-9.39218	0.592329	0.222295	0.29653	0.13697	1.50743	1.75219	0.529185	0.32824	0	1.24816	0.238644	0.903091	control_asap	asap	control	Myeloid	ASAP-seq
2.13023	1.08524	0.149832	0.181614	0	0.339099	1.56033	2.35465	1.23588	1.51195	1.69879	1.10932	0.592541	0.550206	control_asap	asap	control	T	ASAP-seq
0.943141	1.65741	0.114426	0.181614	0.388405	0.438561	2.28531	2.53624	1.33242	1.83179	1.98491	1.52887	0.731456	0.997596	control_asap	asap	control	T	ASAP-seq
-1.64876	4.38738	0.546603	1.56525	1.12203	0.507161	1.99827	2.33638	0.873424	1.63662	1.63024	1.31096	0.731456	0.218763	control_asap	asap	control	T	ASAP-seq
6.97486	-2.16136	0.280112	0.181614	0.0827735	0.228639	1.543	1.51022	0.529185	0.21478	0.113988	0.755676	0	0.68216	control_asap	asap	control	T	ASAP-seq
3.4621	-11.0118	0.280112	0.222295	0.195352	0.168469	0.551425	0.806243	0.595428	0.295051	0.309112	0.856482	2.31884	3.44434	control_asap	asap	control	NK	ASAP-seq
-11.2004	1.0168	1.48949	0.851976	1.65412	0.414608	2.31803	2.57328	1.00937	1.78835	1.74201	1.57666	0.238644	0.550206	control_asap	asap	control	B	ASAP-seq
-0.310266	2.06732	0.149832	1.24973	0.358708	0.228639	1.45159	1.81622	0.595428	1.35456	0.989667	0.37268	0	0.68216	control_asap	asap	control	T	ASAP-seq
-12.0727	1.60345	0.94623	0.299004	1.47374	0.104446	0.551425	0.762736	0.823666	0.21999	0.216302	0.755676	0.238644	0.903091	control_asap	asap	control	B	ASAP-seq
-8.1409	-8.18975	2.27506	0.990578	0.867408	0.364907	2.2075	2.65696	1.09071	2.18313	2.32004	1.66589	1.37745	0.398154	control_asap	asap	control	Myeloid	ASAP-seq
2.99174	7.43577	0.114426	0.33526	0.752286	0.438561	2.85826	3.25366	1.4751	2.34389	2.37768	1.57666	1.37745	0	control_asap	asap	control	T	ASAP-seq
-11.3283	1.9169	0.812131	0.971915	1.45377	0.104446	0.762888	0.452391	0.657554	0.29986	0.216302	0.948049	0.731456	0.218763	control_asap	asap	control	B	ASAP-seq
-0.706284	-10.0711	0.0396146	0.181614	0.121725	0.036041	0.399101	0.323081	0.529185	0.177528	0	0.643558	1.76669	2.60057	control_asap	asap	control	NK	ASAP-seq
1.72841	-10.1853	0.280112	0.139209	0.230228	0.257419	2.02019	2.49777	1.05087	1.57823	1.58178	1.03193	1.67005	2.67066	control_asap	asap	control	NK	ASAP-seq
-6.33332	-8.47803	0.217092	0.299004	0.328102	0.036041	0.8003	0.389825	0.657554	0.342134	0.394036	0.517263	0.592541	1.16341	control_asap	asap	control	Myeloid	ASAP-seq
3.01192	-10.1734	0.0777196	0	0.121725	0.104446	0.151428	0.174532	0.529185	0.155601	0	0.203602	1.37745	2.09082	control_asap	asap	control	NK	ASAP-seq
3.2818	5.12756	0	0.0949245	0	0.257419	1.23907	1.55148	0.299196	0.901557	0.895623	0.517263	0	0.550206	control_asap	asap	control	T	ASAP-seq
2.78764	-10.0755	0.0777196	0	0.0827735	0	0.0785776	0.0910689	0.209058	0.121782	0.216302	0.517263	1.50493	2.20494	control_asap	asap	control	NK	ASAP-seq
2.04162	7.78154	0.0777196	0.181614	0.121725	0.364907	1.98713	2.51333	0.771302	1.38744	1.36039	1.10932	0	0.218763	control_asap	asap	control	T	ASAP-seq
3.43527	5.42946	0.149832	0.261385	0.121725	0.168469	1.47055	2.13261	0.595428	0.965203	1.58178	1.03193	0	0.218763	control_asap	asap	control	T	ASAP-seq
2.66367	-10.8321	0.522932	0.222295	0.195352	0.0708281	0.503183	0.717249	0.823666	0.270651	0.216302	0.856482	1.89613	2.60057	control_asap	asap	control	NK	ASAP-seq
-7.87636	-8.59554	0.864548	0.665761	0.622165	0.228639	2.06265	2.609	1.16593	1.89895	2.10952	1.70769	1.06011	0.903091	control_asap	asap	control	Myeloid	ASAP-seq
-0.991716	-9.19749	0.448356	0.139209	0.0422429	0.13697	0.282912	0.452391	0.529185	0.155601	0	0.517263	1.06011	1.927	control_asap	asap	control	NK	ASAP-seq
-0.168378	5.96325	0.0396146	0.33526	0.472544	0.13697	1.91752	2.43296	0.920822	1.3326	1.44925	1.24816	0.431167	0.218763	control_asap	asap	control	T	ASAP-seq
2.70265	-10.6318	0.217092	0.0485882	0	0.13697	0.342693	0.174532	0.299196	0.304647	0.113988	0.856482	1.50493	2.72018	control_asap	asap	control	NK	ASAP-seq
-0.296979	0.552886	0.546603	0.370246	0.79215	0.74239	2.41024	2.55863	0.920822	1.79805	1.65362	1.18114	1.06011	0.398154	control_asap	asap	control	T	ASAP-seq
1.53208	3.64293	0.149832	0.181614	0.358708	0.339099	1.77577	2.27949	1.20152	1.27277	1.84253	0.856482	0.592541	0.398154	control_asap	asap	control	T	ASAP-seq
2.81144	7.21598	0.0396146	0.0949245	0.121725	0.461955	2.04165	2.44129	0.823666	1.38257	1.4205	1.31096	0.431167	0.218763	control_asap	asap	control	T	ASAP-seq
1.89846	-10.7315	0.737673	0.370246	0.121725	0.257419	0.551425	0.669594	0.529185	0.275579	0.216302	0.37268	2.48911	3.75691	control_asap	asap	control	NK	ASAP-seq
7.07347	-2.15997	0.0396146	0.139209	0.388405	0.285393	2.13286	2.27949	0.716044	0.209542	0.216302	1.10932	0.238644	0.398154	control_asap	asap	control	T	ASAP-seq
1.94612	-4.48006	0.310193	0.691024	0.263928	0.199007	3.12792	3.34175	1.16593	1.61238	1.50439	1.31096	0.962089	0.398154	control_asap	asap	control	T	ASAP-seq
2.37601	4.75321	0.149832	0.0485882	0.159216	0.104446	0.968862	1.39897	0.595428	1.14735	0.845062	0.643558	0.431167	0	control_asap	asap	control	T	ASAP-seq
0.375906	1.84907	0.184027	2.43411	0.524945	0.591869	1.68905	2.12125	1.09071	1.55252	1.44925	1.42584	0	0.218763	control_asap	asap	control	T	ASAP-seq
0.623124	1.19978	0.0777196	0.468412	0.417245	0.257419	2.07299	2.41608	1.12903	1.83799	1.96818	1.10932	0.431167	0.798715	control_asap	asap	control	T	ASAP-seq
-0.89283	-3.27553	0.249098	0.499103	0.263928	0.414608	2.41756	2.67683	1.39196	1.82137	1.65362	1.62227	0.731456	0.798715	control_asap	asap	control	T	ASAP-seq
-11.8561	3.99957	0.0777196	0.436749	0.574736	0	0.151428	0.174532	0.529185	0.161128	0	0.37268	0	0	control_asap	asap	control	B	ASAP-seq
2.34931	6.84892	0.184027	0.181614	0.499088	0.257419	2.49466	2.72796	0.771302	1.78292	1.74201	1.82352	0.238644	0.398154	control_asap	asap	control	T	ASAP-seq
-11.2668	4.28286	0.217092	0.299004	0.574736	0.257419	0.282912	0.566878	0.299196	0.270651	0.394036	1.24816	0.238644	0.550206	control_asap	asap	control	B	ASAP-seq
0.692072	6.5346	0.498686	0.33526	0.472544	0.199007	2.22532	2.50558	1.12903	1.26914	1.88007	1.52887	0.731456	0.798715	control_asap	asap	control	T	ASAP-seq
-8.14848	-7.9647	0.698256	0.557796	0.195352	0.13697	2.17088	2.72171	0.823666	0.408846	0.472308	1.57666	0.853407	1.3056	control_asap	asap	control	Myeloid	ASAP-seq
2.3416	-9.8813	1.37369	0.0485882	0.121725	0.0708281	0.21933	0.452391	0.529185	0.21999	0.113988	0.37268	1.23132	2.23154	control_asap	asap	control	NK	ASAP-seq
-7.28822	-8.37106	0.422209	0.436749	0.954153	0.724768	2.28531	2.75258	1.39196	1.91148	2.00136	1.78638	1.14937	0.903091	control_asap	asap	control	Myeloid	ASAP-seq
1.3953	-1.83436	1.2071	0.436749	0.622165	0.339099	2.02019	2.36366	0.771302	0.250694	0.216302	1.37005	0.431167	0.550206	control_asap	asap	control	T	ASAP-seq
-8.75306	-8.18819	0.422209	0.370246	0.263928	0.168469	2.24283	2.35465	1.39196	0.342134	0.309112	0.755676	0.238644	1.08394	control_asap	asap	control	Myeloid	ASAP-seq
-1.46582	-9.81249	0.184027	0.0949245	0.121725	0.0708281	0.452495	0.669594	0.920822	0.290219	0.309112	0.643558	1.44322	1.85314	control_asap	asap	control	NK	ASAP-seq
0.80738	1.99142	0.0396146	0.222295	0.159216	0.669959	1.80308	2.37259	1.20152	1.4177	2.03348	1.31096	0.592541	0.398154	control_asap	asap	control	T	ASAP-seq
1.78558	5.87797	0.0777196	0.0949245	0.195352	0.312606	2.26004	2.34556	0.716044	1.34617	1.4772	0.643558	0.592541	0.68216	control_asap	asap	control	T	ASAP-seq
3.01395	6.70835	0.0777196	0.139209	0.230228	0.312606	1.98713	2.16595	0.657554	1.50334	1.60631	1.31096	0.592541	0	control_asap	asap	control	T	ASAP-seq
-7.25543	-9.76579	0.992218	1.22078	1.81394	0.651	2.57873	2.68337	1.59995	1.35289	1.80353	1.52887	1.37745	1.99578	control_asap	asap	control	Myeloid	ASAP-seq
0.0962865	-4.18238	0.0777196	0.139209	0.0827735	0.199007	1.43226	2.0502	0.716044	0.290219	0.216302	0.643558	0	0.218763	control_asap	asap	control	T	ASAP-seq
3.12561	7.2231	0.0396146	0.0949245	0.328102	0.228639	1.85557	2.27949	1.16593	1.20913	1.22811	1.24816	0	0.398154	control_asap	asap	control	T	ASAP-seq
0.683764	1.74742	0.898026	0.261385	1.3016	1.54112	1.43226	2.23968	1.30126	1.59018	2.00136	1.18114	0.853407	0.68216	control_asap	asap	control	T	ASAP-seq
6.67796	-1.54819	0	0.0485882	0.195352	0.0708281	0.999415	0.926444	0.716044	0.155601	0	0.37268	0.238644	0	control_asap	asap	control	T	ASAP-seq
-1.02824	-3.90093	0.114426	0.261385	0.0827735	0.13697	1.45159	1.68377	0.529185	0.21478	0	0.643558	0	0.398154	control_asap	asap	control	T	ASAP-seq
8.06143	-1.83134	0.0777196	0.299004	0.29653	0.364907	2.42482	2.78252	1.20152	0.369355	0.216302	1.57666	0.431167	0.68216	control_asap	asap	control	T	ASAP-seq
-7.05511	-8.71037	0.756814	0.436749	1.18993	0.257419	0.871169	1.64773	1.09071	0.66547	0.94375	0.755676	0.238644	0.398154	control_asap	asap	control	Myeloid	ASAP-seq
-8.62516	-8.71541	0.395359	0.739713	0.667446	0.364907	1.78952	2.39021	2.40825	1.57287	1.72063	1.70769	0.962089	1.08394	control_asap	asap	control	Myeloid	ASAP-seq
3.94662	6.95446	0.0396146	0.299004	0.0827735	0.484813	2.83932	3.11986	1.09071	1.92951	1.96818	1.85933	0.431167	0.550206	control_asap	asap	control	T	ASAP-seq
6.8325	-2.82198	0.217092	0.33526	0.622165	0.390066	2.69013	2.91496	1.23588	0.337524	0.309112	1.66589	0	0.550206	control_asap	asap	control	T	ASAP-seq
3.04835	3.43305	0	0.181614	0.29653	0.168469	2.29359	2.33638	1.00937	1.45768	1.65362	1.10932	0.431167	0	control_asap	asap	control	T	ASAP-seq
3.68776	5.83985	0.249098	0.261385	0.121725	0.651	2.26004	2.71542	1.05087	1.58223	1.44925	1.47868	0.238644	0.218763	control_asap	asap	control	T	ASAP-seq
1.8925	6.49869	0.0777196	0.52888	0.195352	0.364907	2.60927	2.69631	1.12903	1.84108	1.91625	1.52887	0.431167	0.68216	control_asap	asap	control	T	ASAP-seq
-0.785021	-3.81508	0.473838	0.261385	0.0827735	0.199007	1.3077	1.84677	1.09071	0.323566	0.472308	0.755676	0.731456	1.08394	control_asap	asap	control	T	ASAP-seq
0.380219	6.54544	0.114426	0.181614	0.29653	0.364907	1.81646	2.03785	1.20152	1.39869	1.03357	1.10932	0.238644	0.798715	control_asap	asap	control	T	ASAP-seq
1.93443	7.23538	0.149832	0.139209	0.328102	0.339099	1.90543	2.51333	0.920822	1.49902	1.53086	1.24816	0.431167	0.68216	control_asap	asap	control	T	ASAP-seq
3.34846	7.07161	0.114426	0.0485882	0.230228	0.390066	2.0522	2.40753	0.657554	1.57823	1.44925	1.42584	0.431167	0.218763	control_asap	asap	control	T	ASAP-seq
1.74755	-10.1297	0.546603	0.370246	0.121725	0.13697	0.399101	0.669594	0.966076	0.487421	0.612571	1.18114	1.30705	2.28272	control_asap	asap	control	NK	ASAP-seq
2.57438	-11.0749	1.54272	0.370246	0.417245	0.285393	0.503183	0.717249	0.458241	0.32824	0.113988	0.856482	2.51123	3.81245	control_asap	asap	control	NK	ASAP-seq
-1.44082	-4.10824	0.149832	0.261385	0.0422429	0.312606	1.48916	1.8909	0.657554	0.260722	0.309112	1.37005	0.592541	0.903091	control_asap	asap	control	T	ASAP-seq
-7.29036	-8.39139	0.522932	0.468412	0.645062	0.591869	2.25147	2.43296	1.39196	1.85232	1.93386	1.57666	1.06011	1.64038	control_asap	asap	control	Myeloid	ASAP-seq
-11.6957	4.38365	1.10542	0.261385	0.645062	0.13697	0.151428	0.619555	0.529185	0.172091	0.309112	0.755676	0.431167	0.218763	control_asap	asap	control	B	ASAP-seq
-7.02168	-8.72856	1.10542	0.763197	0.445277	0.0708281	2.22532	2.39021	0.771302	1.62266	1.72063	1.62227	0.431167	0.68216	control_asap	asap	control	Myeloid	ASAP-seq
-11.4456	4.66357	1.19494	0.872992	1.12203	0.257419	0.551425	0.452391	1.20152	0.373821	0.216302	0.755676	0.431167	0.903091	control_asap	asap	control	B	ASAP-seq
0.691978	3.58331	0.0777196	0.261385	1.0028	1.0925	1.47055	2.01269	0.966076	2.21261	1.32893	0.755676	0.853407	0.398154	control_asap	asap	control	T	ASAP-seq
2.62094	-11.0088	0.149832	0.139209	0.195352	0.0708281	0.399101	0.566878	0.595428	0.21999	0.309112	0	1.76669	2.96219	control_asap	asap	control	NK	ASAP-seq
0.68963	6.83714	0.0777196	0.222295	0.230228	0.285393	1.50743	1.57148	0.966076	0.962733	1.03357	1.24816	0.431167	0	control_asap	asap	control	T	ASAP-seq
1.9717	6.63224	0.0396146	0.261385	0.358708	0.257419	2.09335	2.38144	1.12903	1.77527	1.76294	1.10932	0.853407	0.218763	control_asap	asap	control	T	ASAP-seq
3.57941	-10.3346	1.11871	0.261385	0.0422429	0.0708281	0.399101	0.452391	0.109982	0.127498	0.309112	0.755676	1.06011	1.96198	control_asap	asap	control	NK	ASAP-seq
-8.28964	-9.22286	1.48034	0.691024	0.472544	0.199007	0.937347	0.669594	0.823666	0.31887	0.309112	0.755676	0.431167	0.903091	control_asap	asap	control	Myeloid	ASAP-seq
3.89593	-10.4986	0.422209	0.261385	0.0422429	0.036041	0	0.323081	0.109982	0.104433	0.113988	0.755676	1.76669	2.44366	control_asap	asap	control	NK	ASAP-seq
-11.3557	4.55392	2.80196	0.5859	1.2535	0.257419	0.399101	0.566878	0.529185	0.314151	0.113988	0.856482	0.592541	0.398154	control_asap	asap	control	B	ASAP-seq
2.46299	7.15835	0.0396146	0.139209	0.230228	0.390066	2.29359	2.65696	1.05087	1.43326	1.3909	0.755676	0.731456	0.218763	control_asap	asap	control	T	ASAP-seq
1.91566	0.75222	0	0.0485882	0.0827735	0.339099	0.836362	1.42223	0.716044	1.02038	1.26286	0.517263	0	0.218763	control_asap	asap	control	T	ASAP-seq
4.06782	-11.2438	0.448356	0.139209	0.0422429	0.285393	0.683585	0.926444	0.529185	0.314151	0.394036	0.37268	1.50493	2.56359	control_asap	asap	control	NK	ASAP-seq
0.207123	0.290143	0.184027	0.33526	0.499088	0.312606	2.19847	2.39021	1.75208	1.65039	1.84253	1.31096	0.853407	0.550206	control_asap	asap	control	T	ASAP-seq
2.63538	-10.7136	0.0777196	0.139209	0.159216	0.0708281	0.21933	0.669594	0.771302	0.225173	0.113988	0.203602	0.853407	2.06013	control_asap	asap	control	NK	ASAP-seq
7.30419	-2.65147	0.114426	0.0949245	0.499088	0.312606	1.8932	2.18758	1.16593	0.395855	0.394036	0.948049	0.238644	0.68216	control_asap	asap	control	T	ASAP-seq
1.4413	6.05787	0.0396146	0.181614	0.472544	0.257419	1.62676	1.94687	0.920822	1.2943	1.3909	1.03193	0	0.218763	control_asap	asap	control	T	ASAP-seq
3.21621	-10.4034	0.498686	0.0949245	0	0.104446	0.21933	0.389825	0.299196	0.0867787	0.216302	0	1.06011	1.64038	control_asap	asap	control	NK	ASAP-seq
-10.8197	1.8559	1.2771	0.715665	1.67049	0.168469	1.73335	2.0502	0.966076	1.25262	1.3909	1.03193	0.592541	1.08394	control_asap	asap	control	B	ASAP-seq
4.09739	5.75165	0	0.0949245	0.159216	0.364907	1.43226	1.6292	1.20152	1.50622	1.29644	0.856482	0.853407	0.218763	control_asap	asap	control	T	ASAP-seq
-7.22342	-8.04492	3.49419	2.05042	1.09353	0.507161	1.67384	1.96038	1.26911	1.6894	1.96818	1.10932	0.592541	0.798715	control_asap	asap	control	Myeloid	ASAP-seq
6.59694	-2.42484	0.149832	0.370246	0.499088	0.507161	2.26853	2.68337	1.00937	0.35129	0.216302	1.37005	0.431167	1.23703	control_asap	asap	control	T	ASAP-seq
-1.12086	-9.59506	1.0783	0.468412	0.0827735	0.104446	0.452495	0.452391	1.20152	0.373821	0.113988	0.755676	2.04616	3.39636	control_asap	asap	control	NK	ASAP-seq
-7.54612	-6.56404	0.149832	0.222295	0.574736	0.036041	0.503183	0.847936	0.657554	0.285363	0.394036	0.37268	0.431167	1.48693	control_asap	asap	control	Myeloid	ASAP-seq
3.90404	6.70801	0.184027	0.40405	0.263928	0.339099	2.50138	2.90457	1.20152	1.94998	1.78344	1.74781	0.962089	0.218763	control_asap	asap	control	T	ASAP-seq
2.33378	-9.50277	0.114426	0.40405	0.121725	0.438561	2.22532	2.83985	0.920822	1.53034	1.15477	1.24816	1.14937	2.3314	control_asap	asap	control	NK	ASAP-seq
-0.57887	-8.98998	0.546603	0	0	0.104446	0.503183	0.174532	0.823666	0.138834	0	0.517263	1.23132	2.12059	control_asap	asap	control	NK	ASAP-seq
0.971115	0.341941	1.40392	0.52888	0.29653	0.228639	2.63304	3.00391	1.16593	2.0211	1.80353	1.03193	0.853407	0.68216	control_asap	asap	control	T	ASAP-seq
-0.197322	-1.982	0.280112	0.33526	0.388405	0.285393	1.37192	1.8764	1.79161	0.346722	0	1.47868	0.731456	0.997596	control_asap	asap	control	T	ASAP-seq
-6.54395	-8.88657	0.395359	0.665761	0.445277	0.364907	2.45334	2.9455	1.09071	1.88627	1.4205	1.66589	0.431167	0.903091	control_asap	asap	control	Myeloid	ASAP-seq
-8.68561	-8.21589	0.930419	0.436749	0.903014	0.312606	1.67384	1.8764	0.966076	1.48591	1.69879	1.47868	0.431167	1.16341	control_asap	asap	control	Myeloid	ASAP-seq
-0.193758	1.54984	0.184027	0.222295	0.159216	0.364907	2.15205	2.44956	0.823666	1.47708	1.53086	1.10932	0.431167	0.218763	control_asap	asap	control	T	ASAP-seq
-12.0358	1.4591	0.422209	0.261385	0.710765	0.199007	0.683585	0.963501	0.771302	0.265699	0.216302	0.755676	0	0.68216	control_asap	asap	control	B	ASAP-seq
7.43578	-1.44905	0.114426	0.139209	0.263928	0.390066	2.37285	2.93034	0.823666	1.46668	1.32893	1.37005	0.853407	0.68216	control_asap	asap	control	T	ASAP-seq
-8.44516	-7.67577	0.310193	0.261385	0.230228	0.13697	2.07299	2.40753	1.05087	0.285363	0.216302	0.517263	0.238644	0.68216	control_asap	asap	control	Myeloid	ASAP-seq
7.49393	-2.11191	0	0.0949245	0.159216	0.168469	1.52538	1.70132	0.657554	0.209542	0	0.856482	0.238644	0.218763	control_asap	asap	control	T	ASAP-seq
2.26139	5.5235	0.0777196	0.715665	0.0422429	0.168469	1.67384	2.17682	0.716044	1.03198	1.03357	1.24816	0	0.218763	control_asap	asap	control	T	ASAP-seq
-8.37412	-9.07844	0.280112	0.436749	0.445277	0.285393	1.80308	1.99987	0.823666	1.20913	1.22811	1.18114	0	0.398154	control_asap	asap	control	Myeloid	ASAP-seq
2.99945	6.25629	0.114426	0.222295	0.328102	0.364907	2.02019	2.39021	0.529185	1.53871	1.65362	1.62227	0.592541	0.398154	control_asap	asap	control	T	ASAP-seq
3.57708	5.78607	0.184027	0.0949245	0.121725	0.168469	1.98713	2.35465	0.966076	1.18764	1.44925	1.18114	0.592541	0	control_asap	asap	control	T	ASAP-seq
-8.4807	-8.58919	0.992218	0.299004	0.121725	0.257419	0.551425	0.566878	0.657554	0.260722	0.309112	0.37268	0	0.398154	control_asap	asap	control	Myeloid	ASAP-seq
-0.47117	-3.81497	0	0	0.445277	0	0.452495	0.999234	0.381877	0.0627436	0.113988	0.37268	0.238644	0	control_asap	asap	control	T	ASAP-seq
4.04624	-11.1868	1.99942	0.261385	0.472544	0.13697	0.399101	0.566878	0.873424	0.21999	0	0.203602	2.20671	3.39636	control_asap	asap	control	NK	ASAP-seq
1.15823	1.15286	0.718159	0.468412	0.954153	0.611971	3.14215	3.72391	1.8108	2.65347	2.70035	2.50883	1.14937	0.997596	control_asap	asap	control	T	ASAP-seq
8.04798	-2.30542	0.184027	0.261385	0.472544	0.52902	1.97586	2.32712	1.20152	0.49139	0.612571	1.31096	0.962089	1.23703	control_asap	asap	control	T	ASAP-seq
7.0306	-2.49863	0.0396146	0.0485882	0.417245	0.228639	1.48916	1.48894	1.00937	0.121782	0.113988	0	0	0	control_asap	asap	control	T	ASAP-seq
-11.887	3.72303	0.677949	0.299004	0.867408	0.339099	0.597447	0.669594	0.873424	0.35129	0.309112	0.643558	0.431167	0.218763	control_asap	asap	control	B	ASAP-seq
2.38688	-9.92246	0.614431	0.222295	0.358708	0.438561	1.26248	2.07445	1.30126	0.499282	0.544897	1.37005	1.97396	2.61856	control_asap	asap	control	T	ASAP-seq
-0.509044	-10.4715	0.569728	0.299004	0.0422429	0.168469	0.399101	0.847936	0.966076	0.290219	0.216302	0.37268	1.89613	3.11437	control_asap	asap	control	NK	ASAP-seq
-12.2282	1.43165	0.149832	0.0485882	0.55015	0.228639	0.342693	0.323081	0.823666	0.245642	0.216302	0.755676	0	0.218763	control_asap	asap	control	B	ASAP-seq
2.18749	2.33636	0.217092	0.0949245	0.230228	0.0708281	1.16539	1.78472	0.716044	1.47856	1.53086	0.856482	0.853407	0.398154	control_asap	asap	control	T	ASAP-seq
-0.353117	-3.93439	0.395359	0	0	0.13697	1.543	1.99987	0.529185	0.166624	0.113988	0.755676	0.431167	0.218763	control_asap	asap	control	T	ASAP-seq
-12.099	1.30158	0.0777196	0.557796	0.598732	0.13697	0.21933	0.566878	0.823666	0.23546	0	0.517263	0	0.798715	control_asap	asap	control	B	ASAP-seq
-6.80726	-8.31034	0.0777196	0.370246	1.86201	0.13697	1.28534	1.81622	0.920822	0.285363	0.309112	0.37268	0.431167	0.398154	control_asap	asap	control	T	ASAP-seq
-12.1803	4.05469	0.184027	0.691024	0.920352	0.285393	0.683585	0.717249	0.920822	0.369355	0.394036	0.643558	0.238644	0.218763	control_asap	asap	control	B	ASAP-seq
3.67451	7.19963	0.184027	0.222295	0.29653	0.339099	2.46731	2.84541	1.00937	1.6882	1.3909	1.66589	0.853407	0.68216	control_asap	asap	control	T	ASAP-seq
1.3704	7.75359	0.0777196	0.181614	0.230228	0.13697	1.95293	2.13261	0.771302	1.27277	0.989667	0.948049	0.431167	0.550206	control_asap	asap	control	T	ASAP-seq
2.07387	-9.99629	0.310193	0.222295	0.121725	0	0.342693	0.452391	0.529185	0.209542	0.216302	0.37268	1.61798	2.09082	control_asap	asap	control	NK	ASAP-seq
2.46483	-10.1761	0.448356	0.181614	0.159216	0.199007	0.21933	0.389825	0.529185	0.23033	0.113988	0.37268	1.23132	2.73616	control_asap	asap	control	NK	ASAP-seq
-7.94284	-8.18024	0.448356	0.52888	0.731741	0.312606	2.12313	2.53624	0.920822	1.66886	1.84253	1.70769	0.592541	0.218763	control_asap	asap	control	Myeloid	ASAP-seq
-7.53034	-8.34705	0.636055	0.830509	0.811502	0.390066	2.35749	2.58772	1.00937	2.26573	2.33184	1.31096	0.962089	0.550206	control_asap	asap	control	Myeloid	ASAP-seq
-8.14862	-8.98016	0.249098	0.499103	0.499088	0.104446	0.968862	0.762736	0.381877	0.314151	0	0.755676	0.238644	0.218763	control_asap	asap	control	Myeloid	ASAP-seq
1.06129	1.30198	0.184027	0.139209	0.195352	0.228639	1.48916	1.93317	0.209058	1.06823	1.36039	1.18114	0.238644	0.218763	control_asap	asap	control	T	ASAP-seq
0.796755	0.391824	0.0777196	0.665761	0.0422429	0.285393	1.68905	2.07445	0.920822	1.36454	1.44925	0.643558	0	0.903091	control_asap	asap	control	T	ASAP-seq
0.689692	-0.0652559	0.310193	0.139209	1.2535	0.104446	2.2075	2.72796	1.20152	2.00727	2.00136	1.42584	0.431167	0.903091	control_asap	asap	control	T	ASAP-seq
0.827912	-1.51059	0.114426	0.261385	0.263928	0.168469	2.02019	2.38144	1.05087	0.270651	0	1.31096	0.431167	0.903091	control_asap	asap	control	T	ASAP-seq
-11.5305	2.16547	1.78681	0.613235	0.29653	0.036041	0.399101	0.389825	0.771302	0.260722	0.309112	0.755676	0	0.550206	control_asap	asap	control	B	ASAP-seq
-1.2877	-3.52226	0.149832	0.222295	0.445277	0.507161	2.19847	2.48195	1.30126	0.455086	0.216302	1.74781	0.238644	0.398154	control_asap	asap	control	T	ASAP-seq
0.338186	1.5379	0.217092	0.222295	0.159216	0.390066	1.67384	1.99987	1.36263	1.73039	1.78344	0.948049	0.853407	0.68216	control_asap	asap	control	T	ASAP-seq
1.20516	0.709695	0.114426	0.872992	0.388405	0.550412	1.77577	2.21916	1.30126	1.70952	1.72063	1.37005	0.853407	0.218763	control_asap	asap	control	T	ASAP-seq
4.31319	7.26568	0.184027	0.40405	0.159216	0.257419	2.41756	2.67683	1.12903	2.16769	2.15252	1.78638	0.731456	0.68216	control_asap	asap	control	T	ASAP-seq
5.90661	-1.77405	0.249098	0.33526	0.445277	0.312606	1.50743	1.8764	1.4751	0.534044	0.394036	1.57666	0.238644	0.997596	control_asap	asap	control	T	ASAP-seq
-0.169637	-0.816509	0.310193	0.468412	0.328102	0.199007	2.00929	2.35465	0.657554	0.678697	0.544897	0.948049	0.238644	0.398154	control_asap	asap	control	T	ASAP-seq
0.996545	0.749296	0.0396146	0.139209	0.472544	0.104446	1.35097	1.66591	0.458241	1.34786	1.65362	0.856482	0	0.398154	control_asap	asap	control	T	ASAP-seq
-0.894038	-2.93614	0.184027	0.181614	0.328102	0.461955	3.14567	3.51476	0.920822	2.52885	2.36641	1.82352	1.23132	0.218763	control_asap	asap	control	T	ASAP-seq
3.15368	3.25756	0.310193	0.299004	0.159216	0.168469	2.12313	2.74035	1.20152	1.62903	1.55665	1.47868	0.592541	0.218763	control_asap	asap	control	T	ASAP-seq
-11.6117	4.10626	0.149832	0.613235	0.263928	0.0708281	0.399101	0.511272	0.529185	0.337524	0	0.517263	0.592541	0	control_asap	asap	control	B	ASAP-seq
-1.15608	-3.25223	0.395359	0.139209	0.230228	0.0708281	1.45159	1.94687	1.00937	0.31887	0	0.948049	0.431167	0.550206	control_asap	asap	control	T	ASAP-seq
2.58769	6.34715	0.0396146	0.370246	0.230228	0.13697	2.45334	2.70272	1.05087	1.45314	1.53086	1.37005	0.238644	0.550206	control_asap	asap	control	T	ASAP-seq
-7.92569	-9.61305	0.718159	0.181614	0.328102	0.228639	1.70404	2.01269	0.823666	1.37605	1.60631	1.03193	0.238644	0	control_asap	asap	control	Myeloid	ASAP-seq
1.28845	5.29677	0.184027	0.222295	0.417245	0.484813	2.46035	2.96535	1.20152	1.86944	2.23334	1.57666	1.06011	0.550206	control_asap	asap	control	T	ASAP-seq
1.6281	0.16328	0.149832	0.468412	0.263928	0.199007	1.92946	2.55863	1.16593	1.67495	1.84253	1.03193	0.431167	0.218763	control_asap	asap	control	T	ASAP-seq
-0.289088	0.846793	0.249098	0.691024	0.263928	0.312606	2.1425	2.39021	1.55186	1.78509	1.69879	1.74781	0.853407	0.798715	control_asap	asap	control	T	ASAP-seq
2.58294	4.81792	0.422209	0.40405	0.0422429	0.312606	1.70404	2.07445	1.12903	1.6059	1.11598	1.03193	0.431167	0.550206	control_asap	asap	control	T	ASAP-seq
-0.734517	-10.5188	0.592329	0.222295	0.121725	0.0708281	0.342693	0.566878	0.595428	0.240564	0.309112	0.203602	1.85482	2.67066	control_asap	asap	control	NK	ASAP-seq
-11.9852	3.26012	0.498686	1.06193	0.524945	0.257419	1.11307	1.09936	1.42045	0.658791	0.544897	0.755676	0.592541	0.550206	control_asap	asap	control	B	ASAP-seq
-8.45198	-9.2041	0.592329	0.468412	1.54984	0.257419	0.399101	0.511272	0.823666	0.177528	0.216302	1.03193	1.06011	1.85314	control_asap	asap	control	Myeloid	ASAP-seq
0.225571	0.359402	0.114426	0.0949245	0.445277	0.228639	1.98713	2.51333	1.00937	1.54564	1.4772	1.52887	0.731456	0.68216	control_asap	asap	control	T	ASAP-seq
-1.30601	-9.59842	1.51646	0.181614	0.0827735	0.0708281	0.282912	0.323081	0.381877	0.193663	0.309112	0	1.23132	1.5918	control_asap	asap	control	NK	ASAP-seq
1.90478	5.30005	0.395359	0.299004	0.388405	0.390066	1.56033	2.20874	1.09071	1.54426	1.89833	0.948049	0.853407	0.550206	control_asap	asap	control	T	ASAP-seq
2.36274	-4.18761	0.310193	0.33526	0.230228	0.104446	1.92946	2.01269	0.109982	0.172091	0.113988	0.755676	0.592541	1.68671	control_asap	asap	control	T	ASAP-seq
1.84285	6.09704	0.184027	0.299004	0.195352	0.842058	1.85557	2.58772	0.823666	1.5809	1.3909	1.24816	0.592541	0	control_asap	asap	control	T	ASAP-seq
4.05199	-10.7426	0.775595	0.261385	0.0422429	0.104446	0.641443	0.762736	0.529185	0.346722	0	0.755676	2.0804	3.15689	control_asap	asap	control	NK	ASAP-seq
2.47458	6.97384	0.0396146	0.181614	0.195352	0.168469	1.6427	2.18758	0.595428	1.3411	1.19211	1.10932	0.238644	0	control_asap	asap	control	T	ASAP-seq
-12.2056	3.87401	0.498686	0.33526	0.574736	0.13697	0.0785776	0.389825	0.529185	0.127498	0.309112	0.755676	0	0.398154	control_asap	asap	control	B	ASAP-seq
-7.4215	-7.44342	0.149832	0.261385	0.0422429	0.0708281	0.342693	0.762736	0.458241	0.21478	0.309112	0.643558	0	0.218763	control_asap	asap	control	Myeloid	ASAP-seq
0.230406	-2.59548	0.114426	0.299004	0.0827735	0.257419	1.81646	1.84677	1.00937	0.360363	0.394036	1.03193	0	0.398154	control_asap	asap	control	T	ASAP-seq
-1.33895	-9.93703	0.217092	0.0485882	0.0422429	0.104446	0.399101	0.323081	0.109982	0.127498	0	0.643558	1.81173	2.20494	control_asap	asap	control	NK	ASAP-seq
1.85418	6.03182	0.114426	0.299004	0.472544	0.390066	2.28531	2.72796	0.823666	1.79051	1.86148	1.31096	0.731456	0.398154	control_asap	asap	control	T	ASAP-seq
-11.7714	4.67293	0.249098	0.299004	0.29653	0.0708281	0.641443	0.963501	0.657554	0.314151	0.216302	0.517263	0	0.68216	control_asap	asap	control	B	ASAP-seq
2.07873	6.42965	0.0396146	0.139209	0.29653	0.257419	1.67384	2.22947	0.920822	1.35956	1.50439	0.517263	0.592541	0	control_asap	asap	control	T	ASAP-seq
1.01321	-5.37211	0.82991	0.181614	0.121725	0.0708281	0.342693	0.619555	0.920822	0.265699	0.216302	0.643558	0.731456	1.54074	control_asap	asap	control	NK	ASAP-seq
-11.9305	3.72279	0.249098	0.370246	0.55015	0.036041	0.342693	0.174532	0.299196	0.0688067	0.216302	0.203602	0	0.218763	control_asap	asap	control	B	ASAP-seq
-7.46119	-9.97264	0.367768	1.78822	2.08357	1.25147	1.96446	2.44129	1.20152	1.64665	1.53086	1.47868	0.592541	0.903091	control_asap	asap	control	Myeloid	ASAP-seq
-8.03256	-9.07146	0.339395	0.40405	0.598732	0.104446	0.151428	0.251563	0.657554	0.23033	0.113988	0.37268	0.238644	0	control_asap	asap	control	Myeloid	ASAP-seq
2.55405	5.63011	0.0777196	1.34493	0.417245	0.390066	2.35749	2.60196	1.16593	1.48003	1.67646	1.70769	0.431167	0.550206	control_asap	asap	control	T	ASAP-seq
-8.95332	-8.2692	0.367768	0.739713	0.574736	0.168469	0.762888	0.847936	1.00937	0.479435	0.394036	0.643558	0.592541	0.218763	control_asap	asap	control	Myeloid	ASAP-seq
-7.23743	-8.0062	0.930419	0.370246	0.121725	0.13697	1.50743	1.81622	0.873424	1.32402	1.19211	0.856482	0.431167	0.218763	control_asap	asap	control	Myeloid	ASAP-seq
2.78243	7.83944	0	0.0485882	0.230228	0.104446	1.92946	2.10975	0.595428	1.14323	1.4772	0.517263	0.592541	0.398154	control_asap	asap	control	T	ASAP-seq
-10.8312	1.05992	2.92633	0.557796	2.61318	0.228639	1.52538	2.23968	1.30126	0.483436	0.544897	1.47868	0.592541	1.16341	control_asap	asap	control	B	ASAP-seq
-6.40206	-8.12667	0.310193	0.222295	0.121725	0.036041	1.76183	2.2892	0.920822	1.52612	1.60631	1.31096	0.731456	1.99578	control_asap	asap	control	Myeloid	ASAP-seq
-11.7827	3.77112	0.149832	0.33526	0.445277	0.0708281	0.399101	0.511272	0.458241	0.161128	0.113988	0.856482	0	0.398154	control_asap	asap	control	B	ASAP-seq
-2.04227	2.26473	2.14197	0.499103	1.0028	0.036041	1.91752	2.18758	1.00937	1.61367	1.67646	1.31096	0.731456	0.398154	control_asap	asap	control	T	ASAP-seq
-12.0818	0.804341	0.0396146	0.33526	1.88192	0.13697	0.597447	0.806243	0.873424	0.21999	0.216302	0.643558	0.431167	0.550206	control_asap	asap	control	B	ASAP-seq
-1.29643	-10.4956	0	0.261385	0.0422429	0.104446	0.21933	0.323081	0.299196	0.188314	0.113988	0.37268	0.853407	2.52519	control_asap	asap	control	NK	ASAP-seq
-7.63727	-5.18933	0.310193	0.5859	0.68934	0.13697	0.0785776	0.88796	0.529185	0.66547	0.989667	0.203602	0.431167	0.68216	control_asap	asap	control	Myeloid	ASAP-seq
2.77198	-10.7625	0.718159	0.0949245	0.0827735	0.104446	0.21933	0.669594	0.657554	0.150043	0.113988	0.643558	1.37745	1.96198	control_asap	asap	control	NK	ASAP-seq
4.02716	5.61529	0.0396146	0.139209	0.121725	0.104446	1.56033	1.8006	0.595428	1.21491	1.29644	0.755676	0	0.68216	control_asap	asap	control	T	ASAP-seq
-7.89636	-8.95802	0.657222	0.139209	0.195352	0.13697	1.61056	2.0502	0.771302	1.0815	1.3909	0.856482	0.731456	0.550206	control_asap	asap	control	Myeloid	ASAP-seq
1.57573	-4.4509	0.149832	0.370246	0.121725	0.104446	2.41024	2.67683	0.716044	0.304647	0.216302	0.755676	1.23132	2.28272	control_asap	asap	control	T	ASAP-seq
-0.313393	-3.94582	0.249098	0.222295	0.159216	0.199007	1.6427	2.26968	1.00937	0.323566	0.113988	0.948049	0.592541	0.218763	control_asap	asap	control	T	ASAP-seq
2.77891	7.39519	0.0777196	0.139209	0.195352	0.339099	2.09335	2.52866	0.657554	1.60069	1.53086	1.31096	0.431167	0	control_asap	asap	control	T	ASAP-seq
-7.49569	-6.32339	0.114426	0.299004	0.524945	0.0708281	0.551425	0.806243	0.716044	0.455086	0.472308	0.517263	0.431167	0.550206	control_asap	asap	control	Myeloid	ASAP-seq
-0.673301	-10.3981	1.0783	0.0949245	0.121725	0.13697	0.399101	0.566878	0.529185	0.193663	0.309112	0.643558	1.61798	2.48525	control_asap	asap	control	NK	ASAP-seq
2.28857	7.22183	0.898026	0.261385	0.499088	0.168469	1.74769	1.81622	1.05087	1.25262	1.50439	1.62227	0.431167	0.398154	control_asap	asap	control	T	ASAP-seq
3.9831	-10.9115	0.217092	0.33526	0.0422429	0.13697	0.399101	0.762736	0.529185	0.295051	0.309112	0.643558	2.41966	3.72204	control_asap	asap	control	NK	ASAP-seq
2.22403	3.33016	0.0777196	0.0485882	0.121725	0.13697	1.65839	2.07445	0.657554	1.22447	1.03357	1.10932	0.431167	0	control_asap	asap	control	T	ASAP-seq
4.34323	-10.6304	1.96036	1.39552	0.970634	0.13697	0.399101	0.323081	0.595428	0.265699	0.216302	0.517263	0	0.218763	control_asap	asap	control	NK	ASAP-seq
-11.418	0.772878	1.37369	0.5859	2.2826	0.339099	1.59409	1.96038	1.39196	0.52259	0	1.66589	0.431167	0.550206	control_asap	asap	control	B	ASAP-seq
3.24847	3.31606	0.657222	0.0485882	0.230228	0.364907	1.43226	1.53106	0.716044	1.13285	1.03357	0.643558	0.431167	0.550206	control_asap	asap	control	T	ASAP-seq
-1.26714	-3.70894	0.149832	0.261385	0.29653	0.257419	1.57735	1.91927	1.00937	0.30941	0	0.755676	0.238644	0.218763	control_asap	asap	control	T	ASAP-seq
0.152542	1.58977	0.0396146	0.222295	0.417245	0.257419	1.85557	2.33638	1.68969	2.05235	1.98491	1.52887	0.962089	0.398154	control_asap	asap	control	T	ASAP-seq
0.316051	1.79547	0.114426	0.222295	2.01119	0.438561	2.18016	2.45776	1.16593	1.6059	1.86148	1.18114	0.431167	0	control_asap	asap	control	T	ASAP-seq
1.88937	8.03602	0.0396146	0.299004	0.0422429	0.199007	2.32605	2.66363	0.873424	1.60069	1.72063	1.62227	0.238644	0.398154	control_asap	asap	control	T	ASAP-seq
-7.55505	-5.47699	0.79403	0.468412	2.27819	0	0.683585	0.323081	0.920822	1.20331	1.63024	1.03193	0.238644	0.550206	control_asap	asap	control	Myeloid	ASAP-seq
2.3011	-9.97332	0.422209	0.0485882	0.195352	0.257419	0.21933	0.566878	0.716044	0.265699	0	0.856482	1.06011	2.02847	control_asap	asap	control	NK	ASAP-seq
2.90138	-11.2073	0.395359	0.33526	0.358708	0.339099	1.94126	2.39891	0.529185	0.382693	0.113988	1.10932	1.06011	2.06013	control_asap	asap	control	NK	ASAP-seq
2.05507	6.98534	0.0777196	0.181614	0.55015	0.414608	2.24283	2.60196	1.23588	1.75756	1.72063	1.42584	0	0.903091	control_asap	asap	control	T	ASAP-seq
2.96997	6.11996	0.149832	0.40405	0.358708	0.364907	2.62123	2.77661	0.823666	1.61109	1.3909	1.62227	0.592541	0.218763	control_asap	asap	control	T	ASAP-seq
0.337596	-3.2168	0.149832	0.261385	0.328102	0.199007	1.56033	1.75219	0.920822	0.275579	0.216302	0.856482	1.14937	2.73616	control_asap	asap	control	T	ASAP-seq
3.89749	5.7771	0.0777196	0.222295	0.159216	0.13697	2.19847	2.38144	1.20152	1.72809	1.82322	1.18114	0.853407	0.398154	control_asap	asap	control	T	ASAP-seq
3.13779	-10.4652	0.149832	0.261385	0.121725	0.257419	1.32957	1.75219	0.771302	1.6834	1.53086	0.856482	2.44335	3.32859	control_asap	asap	control	NK	ASAP-seq
3.14914	-11.5388	0.310193	0.261385	0.0827735	0.104446	0.597447	0.452391	0.823666	0.29986	0	0.643558	2.26435	3.50492	control_asap	asap	control	NK	ASAP-seq
7.11765	-2.27923	0.149832	0.370246	0.574736	0.461955	2.03098	2.30834	1.23588	0.373821	0.394036	1.31096	0.431167	0.903091	control_asap	asap	control	T	ASAP-seq
1.7661	6.30416	0.184027	0.181614	0.121725	0.228639	1.88081	2.39021	0.657554	1.18566	1.36039	1.18114	0	0.218763	control_asap	asap	control	T	ASAP-seq
1.80965	0.90304	0.0777196	0	0	0.104446	0.968862	1.75219	0.458241	1.45314	0.989667	0.517263	0.238644	0.218763	control_asap	asap	control	T	ASAP-seq
-7.2696	-7.31175	0.184027	0.33526	1.10789	0.228639	1.45159	1.78472	0.381877	0.950293	1.07562	1.03193	0.431167	0.550206	control_asap	asap	control	Myeloid	ASAP-seq
7.48836	-1.33021	0.0777196	0.0949245	0.159216	0.312606	1.08584	1.64773	0.873424	0.382693	0.216302	1.10932	0.238644	0.218763	control_asap	asap	control	T	ASAP-seq
-7.51696	-7.52028	0.184027	0.691024	0.524945	0.339099	2.46731	2.89933	1.20152	1.98884	1.78344	1.37005	2.63457	3.56896	control_asap	asap	control	Myeloid	ASAP-seq
-0.364512	0.641211	1.80692	0.52888	0.731741	0.669959	2.3652	2.61599	1.55186	2.65893	2.63326	1.37005	0.962089	1.3056	control_asap	asap	control	T	ASAP-seq
7.31503	-2.72202	0.249098	0.0949245	0.970634	0.414608	1.67384	1.64773	0.920822	0.295051	0	0.856482	0.238644	0.398154	control_asap	asap	control	T	ASAP-seq
-0.169774	0.639274	0.184027	0.468412	0.417245	0.390066	1.95293	1.97372	1.05087	1.70482	2.10952	1.52887	0.731456	1.08394	control_asap	asap	control	T	ASAP-seq
2.56595	6.46359	0.0396146	0.299004	0.524945	0.228639	2.13286	2.33638	0.595428	1.31363	1.63024	1.52887	0	0.550206	control_asap	asap	control	T	ASAP-seq
1.58863	3.73487	0.184027	0.222295	0.328102	0.364907	1.43226	1.8764	0.657554	1.80977	1.76294	1.31096	0.592541	0.218763	control_asap	asap	control	T	ASAP-seq
2.1855	1.27648	0	0.139209	0.263928	0.199007	1.11307	1.30009	0.716044	1.34617	0.895623	0.948049	0	0	control_asap	asap	control	T	ASAP-seq
-7.03015	-9.19915	0.114426	0.557796	0.358708	0.228639	2.43202	2.83985	0.920822	1.82763	1.95117	1.37005	0.853407	0.68216	control_asap	asap	control	Myeloid	ASAP-seq
-12.0096	1.41329	0.79403	0.299004	1.09353	0.228639	0.597447	0.619555	0.873424	0.31887	0.472308	0.517263	0.238644	0.550206	control_asap	asap	control	B	ASAP-seq
2.12129	-10.5416	0.79403	0.33526	0.195352	0.199007	0.597447	0.669594	0.529185	0.391486	0.394036	0.948049	1.30705	1.96198	control_asap	asap	control	NK	ASAP-seq
-12.2352	2.79351	0.249098	0.830509	1.2535	0.571355	2.2075	2.89407	0.873424	1.63914	1.84253	1.37005	0.592541	1.08394	control_asap	asap	control	B	ASAP-seq
2.74864	6.39499	0.0396146	0.299004	0.358708	0.312606	2.0522	2.56598	1.09071	1.58886	1.67646	1.37005	0.238644	0.997596	control_asap	asap	control	T	ASAP-seq
-11.8059	3.9568	0.448356	0.299004	0.499088	0.199007	0.8003	0.963501	0.966076	0.323566	0.216302	0.755676	0	0.398154	control_asap	asap	control	B	ASAP-seq
-7.47014	-5.90807	0.448356	0.370246	1.79978	0.438561	2.18936	2.52102	0.920822	1.96098	1.78344	1.37005	1.06011	1.08394	control_asap	asap	control	Myeloid	ASAP-seq
3.82183	-11.4022	0.217092	0.222295	0.0827735	0.168469	0.641443	0.806243	1.00937	0.314151	0.394036	0.755676	3.7931	4.75721	control_asap	asap	control	NK	ASAP-seq
0.624103	1.01185	0.114426	0.33526	0.195352	0.724768	1.81646	1.99987	1.00937	1.51337	2.01755	0.37268	0.731456	0.218763	control_asap	asap	control	T	ASAP-seq
3.12273	5.14957	0.0777196	0.33526	0.0827735	0.168469	1.61056	2.15496	0.823666	1.5148	1.36039	1.10932	0.592541	0.398154	control_asap	asap	control	T	ASAP-seq
-7.24598	-7.98505	0.114426	0.436749	1.83483	0.52902	1.99827	2.25978	1.42045	1.37442	1.80353	1.52887	1.06011	1.99578	control_asap	asap	control	Myeloid	ASAP-seq
2.60743	-10.8326	0.992218	0.0485882	0.0827735	0.104446	0.342693	0.174532	0.529185	0.209542	0	0.203602	1.61798	2.78262	control_asap	asap	control	NK	ASAP-seq
-8.01682	-8.08416	2.60469	1.0089	0.68934	0.507161	2.1425	2.48989	0.966076	1.66642	2.07979	1.37005	0.431167	0.997596	control_asap	asap	control	Myeloid	ASAP-seq
-7.43383	-7.26949	0.310193	0.222295	0.29653	0.168469	1.37192	1.97372	0.920822	1.55935	1.53086	0.856482	0.238644	0.903091	control_asap	asap	control	Myeloid	ASAP-seq
0.474606	0.968276	0.0777196	0.52888	0.328102	0.339099	1.99827	2.45776	0.771302	1.42239	1.60631	1.18114	0	0.398154	control_asap	asap	control	T	ASAP-seq
1.45037	0.0859333	0.0396146	0.261385	0.121725	0.199007	1.39244	1.70132	0.716044	0.35129	0.309112	1.47868	0.431167	0.550206	control_asap	asap	control	T	ASAP-seq
2.66511	6.93136	0.217092	0.0485882	0.121725	0.13697	2.3018	2.34556	0.771302	1.55389	1.74201	1.37005	0.431167	0.398154	control_asap	asap	control	T	ASAP-seq
1.74225	0.617728	0.184027	0.370246	0.195352	0.285393	2.64472	3.01332	0.595428	2.01248	1.96818	1.57666	0.431167	0.68216	control_asap	asap	control	T	ASAP-seq
7.64903	-2.46699	0.149832	0.222295	0.445277	0.438561	2.57873	2.94047	1.20152	0.382693	0.113988	1.62227	0.238644	0.997596	control_asap	asap	control	T	ASAP-seq
-7.50824	-7.55051	0.448356	0.5859	0.263928	0.168469	1.68905	1.8764	0.458241	1.19551	1.67646	0.948049	0.238644	0.218763	control_asap	asap	control	T	ASAP-seq
3.09016	5.5034	0.0396146	0.33526	0.524945	0.414608	2.50138	2.59487	0.823666	1.71186	1.82322	1.24816	0.238644	0.398154	control_asap	asap	control	T	ASAP-seq
1.77684	0.591291	1.63351	0.0949245	0.524945	0.199007	1.41255	1.64773	0.657554	1.35456	1.60631	0.856482	0.238644	0.68216	control_asap	asap	control	T	ASAP-seq
-7.89187	-9.48646	0.0777196	0.222295	0.830487	0.52902	2.50806	2.74648	1.12903	1.61496	1.91625	1.31096	0.962089	0.550206	control_asap	asap	control	Myeloid	ASAP-seq
-12.1987	1.65393	0.249098	0.715665	4.52925	0.168469	1.11307	1.19036	1.30126	0.483436	0.735558	1.42584	0	0.218763	control_asap	asap	control	B	ASAP-seq
-11.4164	1.19831	1.80026	0.763197	3.41957	0.312606	0.937347	1.06708	1.05087	0.483436	0.845062	0.856482	0.238644	1.08394	control_asap	asap	control	B	ASAP-seq
2.73705	6.05109	0.0777196	0.436749	0.388405	0.571355	2.23412	2.80007	1.00937	1.77197	2.07979	1.42584	1.14937	0.68216	control_asap	asap	control	T	ASAP-seq
0.249799	6.22709	0.569728	0.299004	0.598732	0.257419	2.60323	2.85093	1.20152	1.70128	2.35502	2.05082	0.853407	0.550206	control_asap	asap	control	T	ASAP-seq
4.26349	6.50976	0.0396146	0.222295	0.263928	0.414608	2.31803	2.75864	1.23588	1.73497	1.55665	1.42584	0.731456	0.398154	control_asap	asap	control	T	ASAP-seq
1.47654	5.63431	0.0777196	0.181614	0.328102	0.168469	2.0522	2.49777	0.716044	1.49757	1.22811	1.10932	0.431167	0.398154	control_asap	asap	control	T	ASAP-seq
1.98327	0.467963	0.0777196	0.139209	0.0827735	0.168469	1.57735	1.8617	1.05087	1.3084	1.19211	0.856482	0.238644	0.398154	control_asap	asap	control	T	ASAP-seq
-7.12827	-8.3883	0.395359	0.436749	0.230228	0	0.503183	0.762736	0.209058	1.04801	0.895623	0.203602	0.431167	0.550206	control_asap	asap	control	Myeloid	ASAP-seq
1.74695	6.93922	0.0396146	0.139209	0.121725	0.414608	2.10337	2.36366	1.09071	1.38905	1.29644	1.03193	0.431167	0.398154	control_asap	asap	control	T	ASAP-seq
1.69802	0.336853	0.114426	0.299004	0.388405	0.651	2.18936	2.71542	1.12903	1.6479	2.13839	1.47868	0.592541	0.398154	control_asap	asap	control	T	ASAP-seq
-7.5586	-5.96857	2.15611	1.079	4.44529	0.364907	2.18936	2.80007	1.30126	1.83179	2.19374	1.62227	0.853407	1.08394	control_asap	asap	control	Myeloid	ASAP-seq
7.30767	-2.81939	0.0396146	0.0485882	0.0827735	0.312606	1.88081	1.8909	0.299196	0.198984	0	0.948049	0	0.398154	control_asap	asap	control	T	ASAP-seq
2.3987	7.29095	0.114426	0.299004	0.328102	0.285393	2.38798	2.83985	1.33242	1.6303	1.58178	1.31096	0.238644	0.218763	control_asap	asap	control	T	ASAP-seq
1.79618	6.82148	0	0.0949245	0.445277	0.285393	2.62123	2.74648	1.12903	1.59282	1.76294	1.31096	0.592541	0.398154	control_asap	asap	control	T	ASAP-seq
-6.86249	-8.62233	0.473838	0.468412	0.328102	0.312606	2.41756	2.74035	1.09071	1.47708	1.4205	1.18114	1.14937	1.48693	control_asap	asap	control	Myeloid	ASAP-seq
-0.520666	-3.75341	0.114426	0.181614	0.29653	0.13697	1.68905	1.76859	1.05087	0.391486	0.309112	0.948049	0.431167	0.398154	control_asap	asap	control	T	ASAP-seq
8.15414	-2.35038	0	0.222295	0.710765	0.461955	1.77577	2.0624	0.657554	0.260722	0.216302	1.03193	0.238644	0.903091	control_asap	asap	control	T	ASAP-seq
-11.6267	4.65	0.898026	0.181614	0.920352	0.168469	0.399101	0.762736	0.873424	0.290219	0	0.755676	0.431167	0.218763	control_asap	asap	control	B	ASAP-seq
2.02353	5.50486	0.0396146	0	0.263928	0.168469	1.61056	1.55148	0.209058	1.02038	1.32893	0.948049	0.431167	0	control_asap	asap	control	T	ASAP-seq
-11.034	1.13229	1.50755	0.990578	2.59079	0.228639	1.19056	1.81622	0.771302	0.275579	0.309112	1.10932	0.592541	0.68216	control_asap	asap	control	B	ASAP-seq
-6.76079	-8.01673	0.280112	0.33526	0.970634	0.461955	2.37285	2.69631	1.12903	1.75308	1.91625	1.37005	0.592541	1.43007	control_asap	asap	control	Myeloid	ASAP-seq
8.17815	-2.92315	0.0396146	0.181614	0.263928	0.0708281	0.999415	1.55148	0.920822	0.155601	0.113988	0.203602	0.731456	0.550206	control_asap	asap	control	T	ASAP-seq
2.42429	-3.80871	0.310193	0.40405	0.388405	0.257419	2.35749	2.50558	0.771302	0.355837	0.309112	1.03193	0	0.997596	control_asap	asap	control	T	ASAP-seq
3.61487	5.57947	0	0.0949245	0.598732	0.461955	1.91752	2.26968	1.09071	1.6713	1.74201	1.42584	0.238644	0	control_asap	asap	control	T	ASAP-seq
6.99967	-3.02357	0.0777196	0.299004	0.0827735	0.104446	1.73335	2.19822	0.716044	0.177528	0.113988	1.10932	0.431167	0.218763	control_asap	asap	control	T	ASAP-seq
1.84865	-4.494	0.0777196	0.468412	0.263928	0.390066	2.48789	2.57328	0.920822	0.295051	0.309112	0.37268	1.06011	1.43007	control_asap	asap	control	T	ASAP-seq
3.92138	-10.1371	0.149832	0.0485882	0.0422429	0.168469	0.452495	0.619555	0.381877	0.188314	0.216302	0.517263	0.962089	1.89075	control_asap	asap	control	NK	ASAP-seq
-7.89088	-4.56071	0.339395	0.181614	3.7618	0.199007	0.551425	0.619555	0.966076	0.364869	0.113988	0.517263	0.238644	0.218763	control_asap	asap	control	HSPC	ASAP-seq
3.72248	8.15873	0	0.139209	0.622165	0.339099	2.5725	2.85093	1.00937	1.84108	2.01755	1.66589	0	0.550206	control_asap	asap	control	T	ASAP-seq
2.16815	7.77154	0.0777196	0.181614	0.358708	0.257419	2.18936	2.80585	0.920822	1.54564	1.80353	1.42584	0.431167	0.398154	control_asap	asap	control	T	ASAP-seq
2.69785	5.40089	0.217092	0.370246	0.263928	0.484813	2.56624	2.90457	1.23588	1.92101	1.74201	1.66589	0.431167	0.550206	control_asap	asap	control	T	ASAP-seq
2.11446	0.894771	0.149832	0.139209	0.328102	0.0708281	2.02019	2.32712	0.823666	1.37605	1.60631	1.47868	0.592541	0.398154	control_asap	asap	control	T	ASAP-seq
-1.74759	-3.86385	0.0396146	0.261385	0.195352	0.168469	2.17088	2.33638	0.966076	0.364869	0.113988	1.24816	1.06011	1.48693	control_asap	asap	control	T	ASAP-seq
7.68336	-1.67339	0.114426	0.33526	0.159216	0.257419	2.09335	2.67025	1.00937	0.31887	0.216302	1.37005	0.238644	0.798715	control_asap	asap	control	T	ASAP-seq
7.9902	-2.55674	0.0777196	0.261385	0.358708	0.257419	2.30995	2.56598	0.920822	0.364869	0.394036	1.42584	0	0.997596	control_asap	asap	control	T	ASAP-seq
1.60602	1.72968	0.149832	0.40405	0.358708	0.611971	1.97586	2.58053	1.09071	1.81822	1.84253	1.18114	0.731456	1.36977	control_asap	asap	control	T	ASAP-seq
-7.45502	-7.60201	0.82991	0.436749	0.445277	0.168469	1.81646	1.73552	1.05087	0.225173	0.113988	1.18114	0.431167	0.68216	control_asap	asap	control	T	ASAP-seq
1.76984	0.40904	0.184027	0.40405	0.0827735	0.312606	1.88081	2.03785	0.920822	1.1677	1.74201	0.517263	0.592541	0.218763	control_asap	asap	control	T	ASAP-seq
7.44902	-1.57824	0.0777196	0.222295	0.230228	0.13697	1.65839	2.10975	0.458241	0.150043	0.113988	1.18114	0.238644	0.218763	control_asap	asap	control	T	ASAP-seq
2.51367	-11.1242	1.4138	0.370246	0.263928	0.104446	0.503183	0.717249	0.458241	0.240564	0.394036	0.755676	2.5748	3.541	control_asap	asap	control	NK	ASAP-seq
-11.1754	4.05643	2.39619	1.2639	1.81394	0.228639	0.871169	0.762736	1.05087	0.417414	0.216302	0.755676	0.592541	0	control_asap	asap	control	B	ASAP-seq
0.779964	0.258426	0	0.370246	0.195352	0.199007	1.32957	1.8617	0.529185	1.16971	1.32893	0.856482	0.592541	0.218763	control_asap	asap	control	T	ASAP-seq
-7.50251	-5.99847	0.473838	0.639843	1.82095	0.74239	2.80034	3.17714	1.4751	1.95824	2.16645	1.92732	0.731456	1.23703	control_asap	asap	control	Myeloid	ASAP-seq
2.01168	7.47872	0.0777196	0.139209	0.121725	0.438561	2.3419	2.52866	0.716044	1.59414	1.4772	1.03193	0.731456	0.997596	control_asap	asap	control	T	ASAP-seq
1.66272	7.04537	0.114426	0.261385	0.230228	0.339099	2.79035	3.14069	0.771302	1.97005	1.98491	1.52887	0.731456	0	control_asap	asap	control	T	ASAP-seq
3.54041	6.01953	0.0396146	0.181614	0.263928	0.228639	1.86827	2.30834	0.716044	1.50766	1.50439	1.31096	0.592541	0.218763	control_asap	asap	control	T	ASAP-seq
-7.51809	-8.36846	1.46177	0.913743	1.6866	0.826122	2.39545	2.78252	1.52693	2.12762	2.58892	1.37005	0.962089	1.48693	control_asap	asap	control	Myeloid	ASAP-seq
6.36226	-2.86116	0.149832	0.299004	0.29653	0.339099	2.1133	2.37259	0.966076	0.417414	0.113988	1.42584	0.238644	0.398154	control_asap	asap	control	T	ASAP-seq
2.12138	-9.86555	0.592329	0.222295	0.159216	0.312606	0.21933	0.174532	0.716044	0.182935	0	0.203602	1.23132	2.17761	control_asap	asap	control	NK	ASAP-seq
4.04415	-10.1628	0.614431	0.139209	0.0827735	0	0.597447	0.389825	0.716044	0.260722	0	0.755676	1.44322	2.58225	control_asap	asap	control	NK	ASAP-seq
-1.33587	-10.2009	0.280112	0.222295	0.0827735	0.036041	0.399101	0.806243	0.920822	0.193663	0.216302	0.37268	1.56305	3.10345	control_asap	asap	control	NK	ASAP-seq
4.27465	7.61293	0.0777196	0.33526	0.159216	0.390066	2.47422	2.77065	0.920822	1.81611	1.86148	1.18114	0.592541	0.398154	control_asap	asap	control	T	ASAP-seq
1.02364	0.318397	0.0777196	0.261385	0.121725	0.257419	1.85557	2.34556	0.966076	1.687	1.76294	1.24816	0.238644	0	control_asap	asap	control	T	ASAP-seq
0.522449	0.297393	0.249098	0.691024	0.472544	0.414608	2.38798	2.75864	1.33242	2.05816	2.30811	1.52887	1.06011	0.398154	control_asap	asap	control	T	ASAP-seq
1.24002	-0.0104552	0.149832	0.0949245	0.121725	0.199007	1.90543	2.25978	1.16593	1.6303	1.76294	0.948049	0.238644	0.550206	control_asap	asap	control	T	ASAP-seq
-0.470237	1.81899	0.0396146	1.02689	0.328102	0.257419	1.73335	1.76859	1.12903	1.1817	1.19211	1.03193	0.431167	0.550206	control_asap	asap	control	T	ASAP-seq
1.2811	1.47881	1.40392	0.222295	0.263928	0.0708281	1.8427	2.48195	0.823666	1.79375	1.96818	1.10932	0.431167	0.550206	control_asap	asap	control	T	ASAP-seq
7.29294	-2.38051	0.114426	0.557796	0.195352	0.312606	1.85557	2.31778	0.823666	0.400204	0.309112	1.10932	0.731456	0.798715	control_asap	asap	control	T	ASAP-seq
8.62385	-2.09205	0.0396146	0.0949245	0.29653	0.13697	1.85557	2.01269	0.595428	0.193663	0.113988	1.03193	0.431167	0.550206	control_asap	asap	control	T	ASAP-seq
-1.20948	-3.44012	0.310193	0.370246	0.121725	0.484813	1.78952	2.30834	0.716044	0.32824	0.394036	1.03193	0.592541	0.68216	control_asap	asap	control	T	ASAP-seq
-0.818731	-3.61566	0.249098	0.370246	0.195352	0.228639	1.56033	1.90519	1.16593	0.21999	0.113988	1.10932	0.238644	0.550206	control_asap	asap	control	T	ASAP-seq
-7.44889	-8.49067	0.992218	2.25796	2.30006	0.776728	2.26853	2.61599	1.30126	2.23295	2.20712	1.18114	1.23132	0.903091	control_asap	asap	control	Myeloid	ASAP-seq
-0.378212	-9.87834	0.280112	0.261385	0.0422429	0.036041	0.0785776	0.389825	0.529185	0.275579	0	0.203602	1.61798	2.56359	control_asap	asap	control	NK	ASAP-seq
0.996692	6.78136	0.569728	0.0485882	0.867408	0.228639	2.26004	2.58772	0.920822	1.34786	1.86148	1.47868	0.238644	0.550206	control_asap	asap	control	T	ASAP-seq
0.50498	1.17737	0.0396146	0.299004	0.195352	0.390066	2.37285	2.80007	0.920822	2.29682	2.46349	1.47868	0.962089	0.218763	control_asap	asap	control	T	ASAP-seq
-7.74677	-8.32922	2.96873	0.830509	0.830487	0.364907	2.1425	2.50558	1.26911	1.61109	1.88007	1.47868	0.592541	1.16341	control_asap	asap	control	Myeloid	ASAP-seq
1.91663	7.05898	0	0.299004	0.417245	0.228639	2.50806	2.51333	0.771302	1.602	1.50439	0.948049	0.731456	0.550206	control_asap	asap	control	T	ASAP-seq
-0.790691	-4.36128	0.0777196	0.0485882	0.195352	0	1.73335	2.24978	0.529185	1.27639	1.07562	0.948049	0.431167	0.398154	control_asap	asap	control	T	ASAP-seq
2.52314	5.61563	0.114426	0.990578	0.417245	0.507161	1.96446	2.15496	0.771302	1.44402	1.29644	1.18114	0.238644	0.218763	control_asap	asap	control	T	ASAP-seq
2.52891	-3.6707	0.847379	0.222295	0.524945	0.036041	2.31803	2.64349	1.00937	0.30941	0.113988	0.856482	0.238644	0.550206	control_asap	asap	control	T	ASAP-seq
-0.0656853	1.4619	0.114426	0.222295	0.29653	0.228639	1.41255	1.53106	0.657554	1.27095	1.78344	1.03193	0.431167	0.218763	control_asap	asap	control	T	ASAP-seq
4.33438	7.66948	0.0777196	0.261385	0.29653	0.461955	2.32605	2.58772	0.966076	1.65163	1.96818	1.47868	0.431167	0.218763	control_asap	asap	control	T	ASAP-seq
2.4947	-10.9177	0.498686	0.0949245	0.0827735	0.13697	0.342693	0.452391	0.529185	0.280483	0.113988	0.948049	1.50493	2.58225	control_asap	asap	control	NK	ASAP-seq
-0.511538	2.08762	0.114426	0.139209	0.598732	0.228639	1.50743	2.15496	1.05087	1.61238	1.50439	0.948049	0.592541	0.550206	control_asap	asap	control	T	ASAP-seq
2.41806	5.22631	0.0396146	0.181614	0.598732	0.826122	2.52784	3.02728	1.16593	1.89214	1.80353	1.37005	0.731456	0.550206	control_asap	asap	control	T	ASAP-seq
-7.45758	-5.68897	2.30775	0.370246	1.55896	0.414608	2.31803	2.44956	1.62315	1.69891	1.95117	1.31096	0.431167	0.398154	control_asap	asap	control	Myeloid	ASAP-seq
1.3811	5.99256	0.149832	0.181614	0.195352	0.461955	2.38044	2.70909	1.09071	1.6072	1.82322	1.24816	0.238644	0.398154	control_asap	asap	control	T	ASAP-seq
-11.8684	1.0563	1.48949	0.613235	0.885369	0.0708281	0.399101	0.323081	0.458241	0.204277	0.309112	0.517263	0.431167	0.68216	control_asap	asap	control	B	ASAP-seq
2.84632	5.91882	0	0.0949245	0.159216	0.104446	2.24283	2.37259	0.823666	1.42862	1.29644	1.47868	0	0.398154	control_asap	asap	control	T	ASAP-seq
-7.9932	-8.98977	1.03618	0.665761	1.90786	0.312606	0.968862	1.30009	1.00937	0.417414	0.612571	0.856482	0.238644	1.54074	control_asap	asap	control	Myeloid	ASAP-seq
1.93026	-4.18538	0.280112	0.33526	0.159216	0.13697	1.98713	2.26968	1.09071	0.23546	0.216302	0.37268	1.37745	1.73098	control_asap	asap	control	T	ASAP-seq
6.51066	-2.7453	0.249098	0.299004	0.29653	0.414608	2.26853	2.86189	1.42045	0.545367	0.113988	1.42584	0.238644	0.903091	control_asap	asap	control	T	ASAP-seq
2.57618	6.18667	0.149832	0.261385	0.263928	0.484813	1.95293	2.22947	0.920822	1.44554	1.53086	0.856482	0.431167	0.798715	control_asap	asap	control	T	ASAP-seq
3.51277	-10.7971	0.217092	0.139209	0.0827735	0.228639	0.342693	0.323081	0.299196	0.204277	0	0.856482	0.731456	1.43007	control_asap	asap	control	NK	ASAP-seq
0.199469	-1.74681	0	0.0949245	0.0827735	0.312606	1.47055	1.93317	0.823666	0.204277	0.113988	1.03193	0.238644	0.398154	control_asap	asap	control	T	ASAP-seq
1.49562	7.35978	0.0396146	0.181614	0.230228	0.484813	2.08322	2.52102	1.09071	1.76424	1.76294	1.31096	0.592541	0.550206	control_asap	asap	control	T	ASAP-seq
1.56815	5.84965	0.149832	0.181614	0.263928	0.631676	2.56624	2.98482	1.23588	1.80233	1.63024	1.74781	0.431167	0.68216	control_asap	asap	control	T	ASAP-seq
-7.83573	-9.71642	0.614431	0.370246	0.622165	0.285393	2.12313	2.08635	1.09071	1.52472	1.78344	1.70769	0.431167	0.68216	control_asap	asap	control	Myeloid	ASAP-seq
2.38864	-4.25111	0.217092	0.299004	0	0.168469	2.5536	2.54375	0.381877	0.260722	0.394036	0.643558	0.962089	1.99578	control_asap	asap	control	T	ASAP-seq
-0.725025	-9.73741	0.422209	0.0949245	0.0422429	0.13697	0.503183	0.389825	0.458241	0.275579	0	0.643558	1.23132	2.40026	control_asap	asap	control	NK	ASAP-seq
3.55495	-10.9179	0.149832	0.181614	0.0827735	0.0708281	0.342693	0.251563	0.657554	0.21478	0.113988	0.37268	1.85482	2.72018	control_asap	asap	control	NK	ASAP-seq
2.07145	7.00369	0.114426	0.33526	0.121725	0.228639	1.74769	2.20874	0.966076	1.43326	1.26286	0.856482	0.238644	0.218763	control_asap	asap	control	T	ASAP-seq
3.99178	-10.8655	0.79403	0.139209	0.263928	0.168469	0.551425	0.619555	0.716044	0.240564	0.216302	0.517263	1.61798	2.37783	control_asap	asap	control	NK	ASAP-seq
-11.7492	1.09986	1.15755	0.715665	1.93938	0.199007	0.452495	0.762736	0.529185	0.23546	0.216302	0.755676	0	0.218763	control_asap	asap	control	B	ASAP-seq
2.00809	-4.39361	0.0396146	0.222295	0.0422429	0.104446	1.50743	1.35075	0.299196	0.144454	0.216302	0.517263	0	0	control_asap	asap	control	T	ASAP-seq
-7.24475	-8.72523	0.473838	0.261385	1.16332	0.13697	0.503183	0.806243	0.771302	0.391486	0.394036	0.643558	1.76669	2.50542	control_asap	asap	control	Myeloid	ASAP-seq
-6.76594	-8.82404	0.310193	0.639843	0.622165	0.228639	2.07299	2.44129	1.16593	1.83696	1.93386	1.47868	0.592541	0.398154	control_asap	asap	control	Myeloid	ASAP-seq
0.432309	1.37096	0.0777196	0.0949245	0.667446	0.611971	1.65839	1.73552	1.23588	1.69891	1.74201	1.42584	0.731456	1.16341	control_asap	asap	control	T	ASAP-seq
7.65631	-2.93226	0.0777196	0.261385	0.263928	0.13697	1.97586	2.45776	0.966076	0.332893	0.216302	1.03193	0.431167	1.08394	control_asap	asap	control	T	ASAP-seq
-7.06506	-8.15474	1.21911	1.16023	0.598732	0.257419	1.43226	1.97372	1.33242	1.53314	1.69879	0.856482	1.37745	2.3314	control_asap	asap	control	Myeloid	ASAP-seq
2.04165	5.94784	0.0396146	0.139209	0.195352	0.484813	1.92946	2.26968	1.12903	1.26549	1.26286	1.31096	0.431167	0	control_asap	asap	control	T	ASAP-seq
0.453697	0.473743	0.310193	0.261385	0.328102	1.16374	1.91752	2.08635	1.36263	0.455086	0.472308	1.18114	0.592541	0.798715	control_asap	asap	control	T	ASAP-seq
-11.8069	0.622614	1.58501	1.04456	3.24573	0.199007	0.8003	0.999234	0.657554	0.332893	0.675954	1.03193	0.592541	0.68216	control_asap	asap	control	B	ASAP-seq
3.66998	6.53554	0.114426	0.181614	0.195352	0.339099	1.82967	2.25978	0.823666	1.26366	1.11598	1.42584	0.431167	0.550206	control_asap	asap	control	T	ASAP-seq
2.13322	5.3812	0.0777196	0.181614	0.195352	0.13697	1.82967	2.15496	1.12903	1.39869	1.29644	1.42584	0.238644	0.798715	control_asap	asap	control	T	ASAP-seq
-0.708689	-3.52095	0.114426	0.222295	0.159216	0.228639	1.57735	1.73552	1.00937	0.23546	0.113988	0.37268	0	0.68216	control_asap	asap	control	T	ASAP-seq
4.8882	8.08242	0.569728	0.499103	0.388405	0.285393	1.7188	1.98688	0.771302	1.43481	1.55665	0.643558	1.97396	2.97475	control_asap	asap	control	T	ASAP-seq
6.03602	-2.96476	0.310193	0.261385	0.195352	0.364907	1.65839	2.01269	0.458241	0.30941	0.216302	1.03193	0	0	control_asap	asap	control	T	ASAP-seq
-6.87365	-8.51304	0.395359	1.39552	1.26574	1.14055	2.26004	2.49777	1.26911	0.400204	0.309112	1.66589	0.238644	1.48693	control_asap	asap	control	Myeloid	ASAP-seq
1.74116	2.13059	0.0777196	0.0949245	0.0827735	0.285393	2.12313	2.54375	1.12903	1.43942	1.60631	1.10932	0.238644	0.798715	control_asap	asap	control	T	ASAP-seq
3.10854	6.17712	0.0777196	0.222295	0.29653	0.438561	2.18936	2.58053	1.26911	1.73268	1.82322	1.47868	0.431167	0.68216	control_asap	asap	control	T	ASAP-seq
-0.483046	0.352476	0.473838	0.830509	0.903014	0.228639	1.6427	2.14385	1.30126	1.80659	1.72063	1.31096	0.592541	0.218763	control_asap	asap	control	T	ASAP-seq
4.1625	6.35154	0.0777196	0.370246	0.159216	0.228639	2.04165	2.44956	1.55186	1.71419	1.55665	1.10932	0.592541	0	control_asap	asap	control	T	ASAP-seq
-7.31416	-8.14117	0.149832	0.181614	0.417245	0.484813	1.95293	1.8909	0.966076	1.44402	1.3909	0.755676	0.431167	0.68216	control_asap	asap	control	Myeloid	ASAP-seq
-0.315054	1.9611	0.339395	0.436749	1.18993	0.339099	2.5725	2.38144	1.62315	2.18459	2.20712	1.85933	0.592541	0.68216	control_asap	asap	control	T	ASAP-seq
6.49208	-3.31079	0.280112	0.299004	0.195352	0.364907	1.99827	2.15496	0.716044	0.265699	0.113988	1.24816	0.238644	0.550206	control_asap	asap	control	T	ASAP-seq
1.42823	7.3534	0.0396146	0.0949245	0	0.0708281	1.23907	1.6292	0.529185	0.819416	1.32893	0.643558	0.238644	0.218763	control_asap	asap	control	T	ASAP-seq
6.3493	-1.12924	0.0396146	0.139209	0.230228	0.228639	1.85557	2.22947	0.823666	0.23033	0.394036	0.643558	0	0.398154	control_asap	asap	control	T	ASAP-seq
6.28849	-3.25981	0.114426	0.261385	0.263928	0.0708281	1.80308	2.14385	0.771302	0.21478	0.216302	0.856482	0.431167	0.218763	control_asap	asap	control	T	ASAP-seq
-1.31436	-3.94456	0.0396146	0.181614	0.195352	0.168469	1.37192	1.83161	0.529185	0.250694	0	1.18114	0	0	control_asap	asap	control	T	ASAP-seq
0.989041	1.24548	0	0.261385	0.0422429	0.550412	1.08584	1.42223	0.716044	1.41456	1.86148	0.203602	0.431167	0.398154	control_asap	asap	control	T	ASAP-seq
1.64584	-4.1739	0.114426	0.33526	0	0.199007	2.334	2.40753	0.381877	0.280483	0.113988	0.948049	1.50493	1.89075	control_asap	asap	control	T	ASAP-seq
-11.7491	1.1508	2.0103	1.44367	2.34654	0.0708281	0.551425	0.717249	0.595428	0.323566	0.216302	0.948049	0.431167	0.218763	control_asap	asap	control	B	ASAP-seq
2.20675	-4.08992	0.0777196	0.181614	0.0827735	0.339099	2.37285	2.21916	0.823666	0.209542	0.113988	0.37268	1.06011	0.398154	control_asap	asap	control	T	ASAP-seq
-8.51037	-9.09839	0.422209	0.33526	0.499088	0.339099	2.334	2.68986	1.16593	1.54977	1.80353	1.95965	0.731456	0.997596	control_asap	asap	control	Myeloid	ASAP-seq
1.48843	-4.42703	0.249098	0.222295	0.159216	0.13697	2.19847	2.52102	0.595428	0.304647	0.113988	1.10932	1.44322	1.73098	control_asap	asap	control	T	ASAP-seq
3.82829	-11.0996	0.395359	0.0949245	0	0	0.151428	0.251563	0.529185	0.144454	0	0.203602	1.9358	2.94946	control_asap	asap	control	NK	ASAP-seq
3.06217	7.5275	0.184027	0.299004	0.598732	0.312606	2.92624	3.19682	1.12903	1.8843	2.36641	1.42584	0.238644	0.550206	control_asap	asap	control	T	ASAP-seq
2.72385	8.10692	0.114426	0.181614	0.195352	0.199007	2.07299	2.65025	0.873424	1.71536	1.89833	1.42584	0.431167	0.218763	control_asap	asap	control	T	ASAP-seq
1.47607	7.88197	0.114426	0.222295	0.0422429	0.199007	1.73335	1.68377	0.458241	1.01335	0.94375	1.03193	0.238644	0	control_asap	asap	control	T	ASAP-seq
3.58702	6.04402	0.149832	0.181614	0.230228	0.591869	2.31803	2.83426	1.09071	1.54977	1.91625	1.62227	0.592541	0.218763	control_asap	asap	control	T	ASAP-seq
7.39031	-3.08329	0.0777196	0.181614	0.29653	0.390066	2.18016	2.44129	1.20152	0.364869	0.309112	1.52887	0	0.798715	control_asap	asap	control	T	ASAP-seq
1.86573	6.15794	0.149832	0.222295	0.472544	0.168469	1.82967	2.33638	1.23588	1.35456	1.4205	1.10932	0.238644	0.398154	control_asap	asap	control	T	ASAP-seq
0.322697	-2.21357	0.114426	0.261385	0.230228	0.228639	1.78952	1.93317	1.00937	0.23033	0.113988	1.03193	0.238644	0.550206	control_asap	asap	control	T	ASAP-seq
7.60515	-2.76635	0.114426	0.181614	0.0422429	0.461955	1.81646	2.15496	0.716044	0.133182	0.113988	1.18114	0	0.903091	control_asap	asap	control	T	ASAP-seq
2.92027	4.7727	0.114426	0.261385	0.0827735	0.168469	2.03098	1.97372	0.966076	1.43017	1.22811	1.18114	0.731456	0.218763	control_asap	asap	control	T	ASAP-seq
0.218581	-3.53163	0.0396146	0.0485882	0.0827735	0.228639	1.88081	2.27949	0.716044	0.225173	0.216302	1.10932	0	0.218763	control_asap	asap	control	T	ASAP-seq
1.67797	7.3002	0.0777196	0.181614	0.195352	0.364907	1.57735	1.73552	0.873424	1.0793	1.19211	0.856482	0.238644	0.218763	control_asap	asap	control	T	ASAP-seq
2.01616	-10.4626	0.249098	0.222295	0	0	0.21933	0.806243	0.595428	0.314151	0.309112	0.203602	1.37745	1.73098	control_asap	asap	control	NK	ASAP-seq
3.13042	3.50774	0.0396146	0.181614	0.121725	0.13697	1.52538	2.12125	1.09071	1.21683	1.32893	0.37268	0	0.218763	control_asap	asap	control	T	ASAP-seq
-1.12766	-3.71713	0.184027	0.299004	0.29653	0.285393	1.37192	1.8006	1.09071	0.471384	0.544897	1.31096	0	0.798715	control_asap	asap	control	T	ASAP-seq
0.98348	5.7285	0.114426	0.181614	0.986848	0.168469	2.09335	2.30834	0.657554	1.53453	1.74201	1.03193	0.592541	0	control_asap	asap	control	T	ASAP-seq
2.98747	6.69635	0.114426	0.222295	0.388405	0.104446	2.03098	2.41608	1.05087	1.39228	1.60631	1.31096	0	0.550206	control_asap	asap	control	T	ASAP-seq
3.07879	6.31208	0.0396146	0.139209	0.230228	0.168469	1.97586	2.23968	1.00937	1.65039	1.72063	1.47868	0	0.218763	control_asap	asap	control	T	ASAP-seq
2.72611	-10.2896	0.636055	0.181614	0.159216	0.168469	0.8003	0.619555	0.458241	0.245642	0.216302	1.03193	1.14937	1.99578	control_asap	asap	control	NK	ASAP-seq
-0.998065	-10.1081	0.677949	0.0949245	0.159216	0.257419	0.0785776	0.566878	0.657554	0.240564	0.216302	0.755676	1.37745	2.12059	control_asap	asap	control	NK	ASAP-seq
0.780315	2.05449	0.114426	0.436749	0.472544	0.611971	2.35749	2.67025	1.12903	1.74066	1.67646	0.755676	0.731456	0	control_asap	asap	control	T	ASAP-seq
8.18918	-2.33461	0	0.222295	0.121725	0.168469	1.11307	1.44497	0.771302	0.155601	0	0.517263	0.238644	0.68216	control_asap	asap	control	T	ASAP-seq
-0.951764	-9.70914	0.0396146	0.0485882	0	0.0708281	0.151428	0	0.381877	0.0748333	0.113988	0	1.30705	2.20494	control_asap	asap	control	NK	ASAP-seq
2.42544	-3.82845	0.0777196	0.139209	0.263928	0	2.09335	2.27949	0.595428	0.250694	0.216302	0.755676	1.06011	1.85314	control_asap	asap	control	T	ASAP-seq
-7.62158	-9.26537	0.217092	0.436749	0.159216	0.168469	0.503183	0.717249	0.657554	0.245642	0.309112	0.755676	0	0.550206	control_asap	asap	control	Myeloid	ASAP-seq
0.0967311	-2.74794	0.0396146	0.222295	0.230228	0.168469	1.23907	1.8617	0.381877	1.63788	1.67646	1.18114	0.853407	0.218763	control_asap	asap	control	T	ASAP-seq
1.75729	-4.54168	0.249098	0.261385	0.445277	0.257419	2.69566	2.93034	1.12903	1.50478	1.69879	1.31096	0.731456	0.398154	control_asap	asap	control	T	ASAP-seq
6.68403	-0.911957	0.0396146	0.222295	0.121725	0.285393	1.48916	1.61033	0.873424	0.275579	0.113988	0.517263	0.431167	0	control_asap	asap	control	T	ASAP-seq
3.6362	5.58545	0.114426	0.40405	0.195352	0.257419	2.34972	2.62294	0.873424	1.65411	1.50439	1.70769	0.431167	0.218763	control_asap	asap	control	T	ASAP-seq
1.76251	5.813	0.149832	0.33526	0.499088	0.13697	2.02019	2.32712	0.873424	1.56342	1.72063	1.24816	0.238644	0.798715	control_asap	asap	control	T	ASAP-seq
1.73808	6.84949	0.184027	0.222295	0.29653	0.199007	1.78952	2.21916	0.920822	1.28538	1.65362	0.643558	0	0	control_asap	asap	control	T	ASAP-seq
2.95115	6.56702	0.114426	0.139209	0.230228	0.199007	1.86827	2.29882	0.873424	1.27277	1.60631	1.03193	0	0.68216	control_asap	asap	control	T	ASAP-seq
7.82437	-0.946879	0	0.261385	0.230228	0.13697	1.7188	2.12125	0.458241	0.245642	0.216302	0.948049	0.431167	0.903091	control_asap	asap	control	T	ASAP-seq
3.39203	-10.864	1.8201	0.33526	0.328102	0.364907	0.968862	1.09936	1.50135	0.593008	0.113988	1.24816	1.89613	2.52519	control_asap	asap	control	NK	ASAP-seq
0.653008	1.00381	0.0396146	0.557796	0.752286	0.461955	2.54722	3.04559	1.12903	2.08185	2.20712	1.18114	0.592541	0.550206	control_asap	asap	control	T	ASAP-seq
-8.16463	-9.28166	0.217092	0.436749	0.263928	0.104446	0.452495	1.09936	0.873424	0.413139	0.472308	1.03193	0.431167	0.398154	control_asap	asap	control	Myeloid	ASAP-seq
-1.45477	-4.25989	0.184027	0.33526	0.0827735	0.339099	1.73335	2.24978	1.00937	0.459185	0.394036	1.10932	0.431167	0.68216	control_asap	asap	control	T	ASAP-seq
-7.93843	-9.28622	1.00709	0.613235	0.472544	0.199007	2.25147	2.67683	0.920822	1.61238	1.67646	1.42584	1.67005	1.927	control_asap	asap	control	Myeloid	ASAP-seq
2.82538	6.62666	0.149832	0.40405	0.230228	0.438561	2.34972	2.62984	1.12903	1.67979	2.04916	1.70769	1.23132	0.550206	control_asap	asap	control	T	ASAP-seq
-11.8615	1.15143	0.114426	0.181614	0.445277	0.0708281	0.452495	0.452391	0.529185	0.337524	0.309112	0.643558	0	0.218763	control_asap	asap	control	B	ASAP-seq
1.87606	1.06667	0.498686	0.33526	0.29653	0.438561	2.48108	2.78252	1.30126	1.66397	1.63024	1.24816	0.592541	0.903091	control_asap	asap	control	T	ASAP-seq
7.11378	-2.33305	0.0777196	0.222295	0.263928	0.257419	1.88081	2.34556	0.716044	0.260722	0.216302	1.42584	0.431167	0.550206	control_asap	asap	control	T	ASAP-seq
-0.20001	-2.58563	0.217092	0.33526	0.121725	0.228639	1.47055	2.07445	1.00937	0.198984	0.309112	0.948049	0	0	control_asap	asap	control	T	ASAP-seq
1.72723	6.46363	0.184027	0.222295	0.388405	0.507161	2.67897	3.08123	0.595428	1.93887	2.35502	1.37005	0.592541	0.798715	control_asap	asap	control	T	ASAP-seq
-1.34991	-3.9264	0	0.261385	0	0.312606	1.67384	2.20874	0.595428	0.188314	0.113988	1.24816	1.30705	2.14951	control_asap	asap	control	T	ASAP-seq
0.6379	5.14449	0.310193	0.0949245	0.121725	0.285393	1.95293	2.36366	0.657554	1.58622	1.76294	1.18114	0.592541	0.550206	control_asap	asap	control	T	ASAP-seq
0.713829	1.36179	0.395359	0.261385	0.79215	0.285393	1.99827	2.64349	1.00937	1.87044	2.13839	1.74781	0.592541	0.218763	control_asap	asap	control	T	ASAP-seq
-0.805011	-9.61071	0.847379	0.0949245	0.0422429	0.036041	0.551425	0.323081	0.529185	0.323566	0.216302	0.517263	0.592541	1.927	control_asap	asap	control	NK	ASAP-seq
-11.7365	1.83902	1.8201	0.763197	0.445277	0.104446	0.503183	0.669594	0.716044	0.35129	0.113988	1.18114	0.238644	0.798715	control_asap	asap	control	B	ASAP-seq
2.26766	7.39275	0.249098	0.299004	0.622165	0.611971	2.31803	2.92011	1.09071	2.10815	2.13839	1.82352	0.431167	0.550206	control_asap	asap	control	T	ASAP-seq
-6.74735	-8.06469	0.914353	1.16023	1.16332	0.809927	2.46731	3.01332	1.55186	2.14597	2.22031	1.62227	0.731456	0.903091	control_asap	asap	control	Myeloid	ASAP-seq
1.34433	2.32222	0.0396146	0.139209	0.358708	0.199007	1.67384	2.22947	1.09071	1.61753	1.63024	0.755676	0.238644	0.550206	control_asap	asap	control	T	ASAP-seq
-0.463215	-9.707	0.448356	0.0485882	0.0422429	0.036041	0.452495	0.619555	0.595428	0.29986	0.309112	0.948049	1.30705	1.89075	control_asap	asap	control	NK	ASAP-seq
2.86276	7.54399	0.698256	0.139209	0.358708	0.257419	2.07299	2.2892	0.458241	1.18566	1.53086	1.18114	0.238644	0.68216	control_asap	asap	control	T	ASAP-seq
-7.62839	-8.84374	0	0.222295	0.0827735	0.104446	0.8003	0.511272	0.529185	0.166624	0	0.643558	0	0.218763	control_asap	asap	control	Myeloid	ASAP-seq
2.27684	-10.6078	0.249098	0.436749	0.159216	0.0708281	0.399101	0.926444	0.595428	0.21999	0.216302	0.643558	2.29197	3.17749	control_asap	asap	control	NK	ASAP-seq
2.87855	3.98932	0.0777196	0.33526	0.0827735	0.168469	1.95293	2.03785	1.00937	1.41927	1.53086	1.03193	0.431167	0.218763	control_asap	asap	control	T	ASAP-seq
-11.227	2.25781	0.448356	0.139209	1.03397	0.0708281	1.56033	2.01269	0.381877	0.853086	0.845062	0.755676	0.238644	0	control_asap	asap	control	B	ASAP-seq
-7.74066	-4.54772	0.184027	0.370246	5.78581	0.036041	0.597447	0.511272	0.716044	0.255721	0.113988	0.203602	0.431167	0.218763	control_asap	asap	control	HSPC	ASAP-seq
1.82563	6.53147	0.280112	0.436749	0.29653	0.438561	1.61056	2.15496	1.05087	1.56342	1.50439	0.517263	0.731456	0.798715	control_asap	asap	control	T	ASAP-seq
-11.8799	2.59856	0.79403	0.52888	0.230228	0.339099	1.13957	1.03373	1.42045	0.514881	0.394036	1.18114	0.238644	0.398154	control_asap	asap	control	B	ASAP-seq
-7.34014	-10.0962	0.422209	0.261385	0.263928	0.13697	0.904805	0.669594	0.771302	0.275579	0.309112	0.948049	0.238644	0.903091	control_asap	asap	control	Myeloid	ASAP-seq
3.08008	-10.425	0.184027	0	0	0	0.0785776	0	0.299196	0.0505059	0.113988	0.203602	1.06011	2.12059	control_asap	asap	control	NK	ASAP-seq
5.17865	-1.61366	0.473838	0.181614	0.445277	0.339099	0.904805	1.13062	0.595428	0.23033	0	0.517263	0.238644	0.398154	control_asap	asap	control	T	ASAP-seq
3.75144	-10.8332	0.79403	0.436749	0.121725	0.168469	0.904805	1.03373	1.20152	0.607221	0.309112	0.643558	1.76669	2.78262	control_asap	asap	control	NK	ASAP-seq
-11.7918	4.3173	0.339395	0.370246	1.0028	0.0708281	0.151428	0.389825	0.595428	0.225173	0	0.643558	0	0.218763	control_asap	asap	control	B	ASAP-seq
2.54405	7.46345	0.0777196	0.139209	0.230228	0.257419	2.08322	2.19822	1.00937	1.57823	1.67646	1.31096	0.431167	0.68216	control_asap	asap	control	T	ASAP-seq
-1.02427	-9.76646	0.812131	0.0949245	0.0827735	0.228639	0.8003	0.619555	0.873424	0.295051	0.113988	0.643558	2.26435	3.50492	control_asap	asap	control	NK	ASAP-seq
-1.24387	-3.19374	0.249098	0.181614	0.159216	0.168469	1.65839	1.93317	0.771302	0.446836	0.394036	1.62227	0.431167	0.550206	control_asap	asap	control	T	ASAP-seq
2.10437	-10.419	1.17017	0.40405	0.0827735	0.036041	0.151428	0.0910689	0.716044	0.138834	0.216302	0.203602	1.23132	2.28272	control_asap	asap	control	NK	ASAP-seq
-7.92597	-4.33797	2.43232	0.181614	3.08574	0.168469	0.399101	0.452391	0.595428	0.265699	0.216302	0.203602	0.238644	0.550206	control_asap	asap	control	HSPC	ASAP-seq
-8.36476	-8.31608	0.0396146	0.222295	0.121725	0.104446	0.342693	0.452391	0.716044	0.304647	0.113988	0.37268	0.431167	0.550206	control_asap	asap	control	Myeloid	ASAP-seq
7.77982	-1.58628	0.184027	0.222295	0.388405	0.228639	2.37285	2.60196	0.823666	0.364869	0.472308	1.47868	0.592541	0.68216	control_asap	asap	control	T	ASAP-seq
2.96436	7.7768	0.0777196	0.181614	0.358708	0.285393	2.08322	2.68337	1.00937	1.59938	1.78344	1.18114	0.238644	0.798715	control_asap	asap	control	T	ASAP-seq
1.50549	6.77618	0.0777196	0.808571	0.230228	0.168469	1.543	1.76859	0.657554	1.21874	1.50439	0.643558	0.238644	0	control_asap	asap	control	T	ASAP-seq
2.37771	6.45859	0.0777196	0.0949245	0.0422429	0.104446	1.35097	1.55148	0.771302	0.904182	1.26286	0.517263	0.238644	0.398154	control_asap	asap	control	T	ASAP-seq
1.55177	0.333423	0.280112	0.468412	0.358708	0.390066	2.31803	2.64349	1.4751	2.35378	2.12406	1.47868	1.14937	0.68216	control_asap	asap	control	T	ASAP-seq
9.16025	-2.3156	0.0777196	0.261385	0.230228	0.285393	2.17088	2.49777	0.920822	0.240564	0.216302	1.10932	0	1.08394	control_asap	asap	control	T	ASAP-seq
0.00725737	0.381932	0.114426	0.0949245	0.0422429	0.631676	1.19056	1.61033	0.873424	1.26914	1.53086	0.755676	0.238644	0.218763	control_asap	asap	control	T	ASAP-seq
3.91456	-10.4138	1.06446	0.222295	0.230228	0.104446	0.641443	0.717249	0.529185	0.23546	0.394036	0.948049	1.23132	2.06013	control_asap	asap	control	NK	ASAP-seq
-11.93	1.36074	1.75239	1.1445	0.903014	0.364907	1.02906	1.44497	0.920822	0.631618	0.394036	1.31096	0.238644	0.398154	control_asap	asap	control	B	ASAP-seq
0.778107	7.16602	0	0.370246	0.388405	0.364907	2.26853	2.68986	0.966076	1.77197	2.03348	1.42584	0.431167	0.68216	control_asap	asap	control	T	ASAP-seq
-1.38787	-9.07812	0.592329	0.0485882	0	0.13697	0.762888	1.16094	0.209058	0.0318638	0	0.37268	0.592541	1.43007	control_asap	asap	control	NK	ASAP-seq
-0.13506	-2.58333	0.395359	0.0485882	0.263928	0.13697	1.67384	2.0502	0.966076	0.280483	0	0.856482	0.238644	0.798715	control_asap	asap	control	T	ASAP-seq
-7.0809	-9.14888	1.50755	0.613235	1.09353	0.199007	0.871169	1.21894	1.12903	0.499282	0.845062	1.03193	1.30705	2.28272	control_asap	asap	control	Myeloid	ASAP-seq
-7.49115	-6.15843	0.114426	0.181614	2.45595	0.13697	0.452495	0.511272	0.458241	0.304647	0	0	0.238644	1.08394	control_asap	asap	control	HSPC	ASAP-seq
1.7125	7.24884	0.0396146	0.299004	0.328102	0.651	2.13286	2.63669	0.716044	1.67858	1.78344	1.42584	0.238644	1.08394	control_asap	asap	control	T	ASAP-seq
0.0524357	-3.49719	0.0777196	0.139209	0.121725	0.199007	1.57735	2.13261	0.873424	0.265699	0.394036	1.18114	0.238644	0.68216	control_asap	asap	control	T	ASAP-seq
3.19821	-11.4855	0.592329	0.468412	0.29653	0.13697	0.871169	1.06708	1.12903	0.369355	0.394036	0.517263	3.93967	5.11236	control_asap	asap	control	NK	ASAP-seq
7.21058	-0.744999	0.114426	0.0949245	0.358708	0.199007	2.3652	2.74648	0.716044	1.36619	1.58178	1.8939	0.238644	0.68216	control_asap	asap	control	T	ASAP-seq
4.13423	8.11799	0.0396146	0.40405	0.358708	0.611971	2.5536	3.12406	1.16593	1.77636	2.10952	1.42584	0.238644	0.398154	control_asap	asap	control	T	ASAP-seq
0.410256	0.862262	0.422209	0.933512	0.0422429	0.669959	2.69566	3.05462	0.966076	2.12531	1.89833	1.18114	0.592541	0.398154	control_asap	asap	control	T	ASAP-seq
1.83814	7.07365	0.0396146	0.181614	0.195352	0.257419	2.10337	2.38144	0.873424	1.20526	1.3909	1.31096	0.238644	0.218763	control_asap	asap	control	T	ASAP-seq
1.99694	-3.76349	0.184027	0.436749	0.230228	0.199007	2.31803	2.71542	0.381877	1.65658	1.67646	1.18114	0.238644	0.218763	control_asap	asap	control	T	ASAP-seq
2.50572	-3.94498	0	0.181614	0.29653	0.0708281	2.50806	2.56598	0.657554	0.265699	0.216302	0.643558	0.431167	0	control_asap	asap	control	T	ASAP-seq
-8.53927	-7.82906	0	0.0949245	0.195352	0.036041	0.452495	0.926444	0.209058	0.0192399	0	0.517263	0	0	control_asap	asap	control	Myeloid	ASAP-seq
1.66181	0.552124	0	0.299004	0.0827735	0.168469	1.74769	2.44129	0.458241	1.55799	1.55665	1.18114	0.431167	0.218763	control_asap	asap	control	T	ASAP-seq
3.73277	5.39647	0.249098	0.0949245	0.159216	0.285393	1.37192	1.8764	0.595428	1.35956	1.07562	0.517263	0.238644	0.398154	control_asap	asap	control	T	ASAP-seq
6.85495	-3.20701	0	0.222295	0.358708	0.168469	1.86827	2.39891	0.873424	0.260722	0.216302	1.18114	0.238644	0.398154	control_asap	asap	control	T	ASAP-seq
-0.158137	-4.08776	0.114426	0.370246	0.230228	0.257419	1.41255	2.03785	0.657554	0.240564	0	1.24816	0.431167	0.218763	control_asap	asap	control	T	ASAP-seq
-0.488386	-9.39769	0.0396146	0.261385	0.121725	0.228639	0.21933	0.251563	1.05087	0.255721	0.216302	1.03193	2.0804	3.20761	control_asap	asap	control	NK	ASAP-seq
3.01575	6.48085	0.149832	0.139209	0.29653	0.507161	2.18016	2.40753	1.09071	1.62521	1.4772	1.70769	0.853407	0.550206	control_asap	asap	control	T	ASAP-seq
-7.64892	-8.50059	0.756814	0.639843	0.195352	0.339099	1.78952	2.10975	0.920822	0.378266	0.113988	1.03193	0.853407	1.16341	control_asap	asap	control	Myeloid	ASAP-seq
-11.8789	2.71619	0.569728	0.468412	0.263928	0.104446	0.551425	0.847936	0.595428	0.280483	0.113988	0.643558	1.67005	2.78262	control_asap	asap	control	B	ASAP-seq
7.64106	-1.0795	0.249098	1.38311	0.0827735	0.414608	2.52784	2.68337	1.12903	1.37769	1.3909	1.47868	0.431167	0.798715	control_asap	asap	control	T	ASAP-seq
3.85799	6.55975	0.0777196	0.0949245	0.0827735	0.228639	1.61056	1.64773	0.716044	1.18368	1.29644	0.948049	0.238644	0.550206	control_asap	asap	control	T	ASAP-seq
2.44597	5.43173	0	0.33526	0.263928	0.199007	1.39244	1.48894	0.209058	0.932613	1.22811	0.203602	0.238644	0.218763	control_asap	asap	control	T	ASAP-seq
3.08618	3.07151	0.0396146	0.5859	0.0422429	0.168469	1.96446	2.13261	0.595428	1.13494	1.26286	0.517263	0.431167	0.398154	control_asap	asap	control	T	ASAP-seq
6.6276	-3.47499	0.184027	0.40405	0.195352	0.257419	2.42482	2.70272	1.09071	0.400204	0.472308	1.24816	0	0.798715	control_asap	asap	control	T	ASAP-seq
1.39986	0.0277559	0.249098	0.261385	0.388405	0.414608	1.82967	2.23968	1.12903	1.56342	1.50439	0.856482	0.592541	0.218763	control_asap	asap	control	T	ASAP-seq
2.37034	-10.4123	0.395359	0.370246	0.230228	0.228639	0.503183	0.847936	0.920822	0.280483	0.216302	0.517263	1.37745	2.12059	control_asap	asap	control	NK	ASAP-seq
1.1304	1.33601	0	0.261385	0.55015	0.104446	1.41255	1.4672	0.529185	1.35956	1.03357	1.18114	0	0.398154	control_asap	asap	control	T	ASAP-seq
2.56393	5.81317	0.114426	0.370246	0.263928	0.484813	1.77577	2.44129	0.823666	1.66397	1.82322	0.948049	0	0.398154	control_asap	asap	control	T	ASAP-seq
2.809	7.7743	0.114426	0.261385	0.195352	0.312606	2.09335	2.48989	0.920822	1.49321	1.50439	1.78638	1.06011	0.68216	control_asap	asap	control	T	ASAP-seq
7.18009	-1.02129	0.636055	0.990578	0.937396	1.33212	1.70404	2.24978	2.10511	0.446836	0.544897	2.25976	1.44322	2.61856	control_asap	asap	control	T	ASAP-seq
-10.8444	1.42157	1.33191	0.808571	1.03397	0.228639	1.57735	1.97372	1.05087	0.265699	0.394036	1.42584	0.731456	0.798715	control_asap	asap	control	B	ASAP-seq
-0.466444	-10.2609	0.114426	0.139209	0.121725	0.104446	0.342693	0.511272	0.529185	0.395855	0.216302	0.643558	3.01582	4.01695	control_asap	asap	control	NK	ASAP-seq
2.88578	7.21656	0.0777196	0.468412	0.358708	0.257419	2.24283	2.82865	1.09071	1.6033	1.93386	1.42584	0.238644	0.798715	control_asap	asap	control	T	ASAP-seq
2.27251	-10.732	0.217092	0.0949245	0.0422429	0	0.151428	0.566878	0.209058	0.11025	0	0.37268	1.06011	1.3056	control_asap	asap	control	NK	ASAP-seq
-8.50316	-8.26639	0.422209	0.52888	0.937396	0.228639	1.99827	2.47395	1.05087	1.6454	1.69879	1.42584	0.853407	0.798715	control_asap	asap	control	Myeloid	ASAP-seq
6.53198	-2.26641	0.217092	0.0949245	0.195352	0.339099	1.95293	2.29882	1.09071	0.314151	0.309112	1.42584	0.238644	0.398154	control_asap	asap	control	T	ASAP-seq
1.29211	7.27334	0.0777196	0.181614	0.29653	0.364907	1.85557	2.16595	0.966076	1.63536	1.74201	0.948049	0	0.398154	control_asap	asap	control	T	ASAP-seq
1.11983	6.15666	0.0396146	0.139209	0.328102	0.484813	2.16151	2.44129	0.595428	1.74293	1.88007	0.948049	0.431167	0.398154	control_asap	asap	control	T	ASAP-seq
3.9858	-11.2712	0.0777196	0.0949245	0.0422429	0.104446	0.399101	0.566878	0.595428	0.177528	0.216302	0	2.72686	4.0973	control_asap	asap	control	NK	ASAP-seq
2.21096	6.89762	0.217092	0.222295	0.121725	0.199007	1.73335	1.98688	0.595428	1.26914	1.44925	0.517263	0.431167	0.218763	control_asap	asap	control	T	ASAP-seq
-0.130191	-4.12664	0.0396146	0.261385	0.445277	0.228639	1.78952	2.32712	0.529185	1.25447	1.36039	0.643558	0	0.903091	control_asap	asap	control	T	ASAP-seq
-11.6662	4.08423	0.930419	0.40405	0.752286	0.0708281	0.452495	0.619555	0.529185	0.250694	0.216302	0.948049	0	0	control_asap	asap	control	B	ASAP-seq
-7.2134	-7.80512	0.280112	0.40405	0.263928	0.199007	1.57735	1.76859	1.16593	1.28359	1.60631	1.10932	0.238644	1.16341	control_asap	asap	control	Myeloid	ASAP-seq
0.776555	1.40978	0.0396146	0.299004	0.358708	0.52902	1.68905	1.84677	0.771302	1.40824	1.69879	0.517263	0.238644	0	control_asap	asap	control	T	ASAP-seq
2.43829	7.17938	0.0396146	0.181614	0.121725	0.199007	1.26248	1.81622	0.873424	1.02038	1.4205	0.755676	0.238644	0	control_asap	asap	control	T	ASAP-seq
-1.51647	-4.07944	0.0777196	0.0949245	0	0.168469	1.41255	1.48894	0.823666	0.21999	0	0.643558	0	0.550206	control_asap	asap	control	T	ASAP-seq
2.25287	6.39835	0.0396146	0.33526	0.0827735	0.390066	2.334	2.65025	1.05087	1.64914	1.4772	1.52887	0.431167	0.550206	control_asap	asap	control	T	ASAP-seq
7.26314	-1.21613	0.310193	0.0949245	0.29653	0.507161	2.67897	2.98962	1.62315	1.49321	1.53086	1.8939	1.14937	0.550206	control_asap	asap	control	T	ASAP-seq
4.88747	8.32619	0	0.181614	0.195352	0.168469	1.82967	2.44129	1.00937	1.30489	0.94375	1.03193	0.592541	0.398154	control_asap	asap	control	T	ASAP-seq
3.41414	6.75254	0.249098	0.222295	0.358708	0.390066	2.49466	2.80007	1.36263	1.75308	1.93386	1.82352	0.962089	0.68216	control_asap	asap	control	T	ASAP-seq
7.72187	-2.26413	0.0777196	0.139209	0.195352	0.199007	0.999415	1.19036	0.529185	0.11025	0	0.517263	0	0	control_asap	asap	control	T	ASAP-seq
0.069446	0.342223	0.0396146	0.40405	0.195352	0.199007	1.7188	2.10975	0.716044	1.42551	1.55665	0	0	0.218763	control_asap	asap	control	T	ASAP-seq
2.91275	-11.2056	0.217092	0.181614	0.0827735	0.168469	0.452495	0.566878	0.771302	0.304647	0.113988	0.37268	1.44322	2.37783	control_asap	asap	control	NK	ASAP-seq
3.11348	6.82099	0.0777196	0.299004	0.499088	0.484813	2.56624	2.87273	1.20152	1.95183	2.27142	1.37005	0.731456	0.798715	control_asap	asap	control	T	ASAP-seq
1.99514	-10.1687	0.217092	0.222295	0.159216	0.0708281	0.151428	0.619555	0.529185	0.265699	0.216302	0.755676	2.61504	3.37985	control_asap	asap	control	NK	ASAP-seq
4.16417	-10.5298	0.149832	0.0949245	0.328102	0.0708281	0.399101	0.511272	0.381877	0.270651	0.309112	1.10932	3.06731	4.41196	control_asap	asap	control	NK	ASAP-seq
1.45271	-2.3209	0.149832	0.0485882	0.0827735	0.104446	1.11307	1.35075	0.458241	0.255721	0	0.755676	0	0.398154	control_asap	asap	control	T	ASAP-seq
-7.44081	-9.12176	0.149832	0.33526	0.0422429	0.13697	0.597447	0.717249	0.657554	0.387099	0.472308	1.10932	0.853407	1.3056	control_asap	asap	control	Myeloid	ASAP-seq
-11.4166	1.16119	0.448356	0.52888	1.84169	0.228639	0.399101	0.323081	0.657554	0.265699	0.472308	0.517263	0.592541	0.398154	control_asap	asap	control	B	ASAP-seq
-11.1582	2.62872	1.48949	0.715665	2.06733	0.228639	0.762888	0.619555	1.09071	0.182935	0	0.755676	0.592541	0.398154	control_asap	asap	control	B	ASAP-seq
0.508348	1.38343	0.249098	0.299004	0.920352	0.842058	2.65051	3.08994	1.50135	1.85333	2.09477	1.8939	0.731456	0.903091	control_asap	asap	control	T	ASAP-seq
5.44798	-1.78916	0.0396146	0.33526	0.29653	0.13697	1.92946	2.20874	0.823666	0.323566	0	1.24816	0.592541	0.398154	control_asap	asap	control	T	ASAP-seq
0.423545	0.381273	0.184027	0.952898	0.417245	1.0925	2.83453	3.28983	1.44815	2.45437	2.58892	1.37005	0.592541	0.798715	control_asap	asap	control	T	ASAP-seq
-0.504037	-2.88902	0.149832	0.299004	0.159216	0.550412	1.81646	2.46589	1.05087	0.295051	0	1.52887	0.238644	1.08394	control_asap	asap	control	T	ASAP-seq
-8.69146	-8.49079	1.25431	0.613235	0.752286	0.168469	0.641443	0.566878	0.771302	0.534044	0.791808	0.643558	0.238644	0.550206	control_asap	asap	control	Myeloid	ASAP-seq
-7.67978	-4.78415	1.63351	2.33796	1.62905	0.104446	0.399101	0.323081	0.529185	0.133182	0	0.755676	0.238644	0.550206	control_asap	asap	control	HSPC	ASAP-seq
-7.52867	-5.57332	0.217092	0.222295	2.08357	0.168469	0.8003	0.566878	0.771302	1.06154	1.44925	0	0	1.08394	control_asap	asap	control	Myeloid	ASAP-seq
3.78631	-10.5439	0.82991	0.0949245	0.0422429	0.104446	0.21933	0.566878	0.657554	0.295051	0	0.37268	1.30705	1.48693	control_asap	asap	control	NK	ASAP-seq
-8.27219	-8.53893	0.698256	0.52888	0.55015	0.13697	1.3077	1.42223	1.16593	0.314151	0.216302	1.31096	0.592541	1.36977	control_asap	asap	control	Myeloid	ASAP-seq
2.05391	1.43778	0.0396146	0.436749	0.121725	0.168469	2.21645	2.66363	1.20152	1.76424	1.72063	1.37005	0.431167	0.68216	control_asap	asap	control	T	ASAP-seq
-6.89947	-8.9876	0.184027	0.33526	0.263928	0.199007	1.21511	1.8006	0.657554	1.00153	1.03357	0.755676	0.238644	0.398154	control_asap	asap	control	Myeloid	ASAP-seq
-11.792	3.54984	0.184027	1.079	0.811502	0.104446	0.836362	0.717249	0.873424	0.314151	0.113988	0.517263	0.238644	0.218763	control_asap	asap	control	B	ASAP-seq
-0.301455	-8.53125	0.0396146	0.181614	0.358708	0.285393	2.04165	2.34556	0.920822	1.40982	1.26286	0.948049	1.06011	0.798715	control_asap	asap	control	NK	ASAP-seq
-0.0255241	6.47212	0.0396146	0.261385	0.445277	0.168469	2.38798	2.66363	0.966076	1.32402	1.69879	1.42584	0.431167	0.218763	control_asap	asap	control	T	ASAP-seq
-7.83949	-9.22768	0.217092	0.299004	0.263928	0.257419	0.503183	1.16094	1.33242	0.499282	0.113988	1.42584	0	0.398154	control_asap	asap	control	Myeloid	ASAP-seq
-0.333322	-2.7416	0.0777196	0.139209	0.195352	0.390066	2.09335	2.49777	1.05087	0.355837	0	0.856482	0.731456	0.68216	control_asap	asap	control	T	ASAP-seq
3.79364	5.14433	0	0.0485882	0.29653	0.257419	1.92946	2.0502	0.657554	1.33941	1.3909	1.37005	0.592541	0.398154	control_asap	asap	control	T	ASAP-seq
-11.8584	0.779736	1.75937	0.261385	0.598732	0.0708281	1.45159	1.70132	0.529185	0.901557	1.03357	0.643558	0.238644	0.68216	control_asap	asap	control	B	ASAP-seq
6.37072	-3.37046	0.0396146	0.222295	0.598732	0.199007	1.95293	2.41608	0.966076	0.23546	0.309112	1.24816	0	0.550206	control_asap	asap	control	T	ASAP-seq
1.62553	5.96756	0.0777196	0.139209	0.263928	0.285393	1.98713	2.609	1.00937	1.46069	1.53086	1.42584	0	0.218763	control_asap	asap	control	T	ASAP-seq
-1.08019	-3.21722	0.149832	0.468412	0.328102	0.507161	2.07299	2.52102	1.33242	0.487421	0.394036	1.70769	0	0.997596	control_asap	asap	control	T	ASAP-seq
3.93001	6.71845	0.0396146	0.139209	0.230228	0.104446	2.17088	2.31778	0.458241	1.52612	1.67646	1.37005	0	0.68216	control_asap	asap	control	T	ASAP-seq
-1.05581	-9.30631	0.114426	0.181614	0.0422429	0.0708281	0.342693	0.566878	0.771302	0.161128	0.216302	0.517263	0.592541	1.64038	control_asap	asap	control	NK	ASAP-seq
0.718176	6.18467	0.0777196	0.0485882	0.159216	0.339099	1.82967	2.29882	0.920822	1.21299	1.65362	0.643558	0.238644	0	control_asap	asap	control	T	ASAP-seq
-0.791973	-2.85987	0.114426	0.261385	0.121725	0.339099	2.12313	2.68337	1.05087	0.32824	0.394036	1.74781	0.431167	0.398154	control_asap	asap	control	T	ASAP-seq
1.50721	1.48237	0.217092	0.181614	0.0422429	0.461955	1.81646	2.25978	0.823666	1.31537	1.29644	0.856482	0.238644	0.798715	control_asap	asap	control	T	ASAP-seq
-7.80651	-7.35706	0.280112	0.370246	0.230228	0.228639	2.04165	2.48989	1.00937	1.62776	1.44925	1.31096	0.731456	0.68216	control_asap	asap	control	Myeloid	ASAP-seq
-11.3395	3.23513	0.114426	0.851976	0.121725	0.036041	0.342693	0.762736	0.529185	0.280483	0.472308	0.643558	0.431167	0.398154	control_asap	asap	control	B	ASAP-seq
1.02325	1.29985	0.217092	0.763197	0.159216	0.550412	2.55994	2.82865	1.44815	2.0398	2.23334	1.62227	0.731456	0.68216	control_asap	asap	control	T	ASAP-seq
0.369533	0.890148	0.114426	0.40405	0.937396	0.414608	1.61056	2.09812	0.771302	1.37278	1.53086	1.24816	0.731456	0.398154	control_asap	asap	control	T	ASAP-seq
-1.00297	-9.32715	0.448356	0.0949245	0.0422429	0.104446	0.151428	0.174532	0.299196	0.098583	0	0.37268	1.06011	0.903091	control_asap	asap	control	NK	ASAP-seq
8.96392	-2.30376	0.184027	0.261385	0.230228	0.364907	1.48916	1.93317	0.716044	0.337524	0.216302	1.37005	0	0.68216	control_asap	asap	control	T	ASAP-seq
1.65639	-4.5334	0.775595	0.468412	0.417245	0.74239	3.55321	3.91407	0.771302	2.10263	2.48384	1.78638	0.962089	1.68671	control_asap	asap	control	T	ASAP-seq
0.118678	1.21454	0.114426	0.0949245	0.29653	0.507161	1.92946	2.30834	1.12903	1.80019	2.13839	1.24816	0.731456	0.398154	control_asap	asap	control	T	ASAP-seq
0.592748	2.05278	0.184027	0.468412	0.29653	0.550412	2.09335	2.53624	0.966076	1.66151	1.74201	1.47868	0.853407	0.398154	control_asap	asap	control	T	ASAP-seq
2.45631	6.50959	0.0396146	0.33526	0.472544	0.285393	2.28531	2.77065	1.33242	1.67008	1.89833	1.62227	0.238644	0.798715	control_asap	asap	control	T	ASAP-seq
8.81208	-2.756	0.184027	0.222295	0.358708	0.484813	2.03098	2.45776	1.20152	0.32824	0.113988	1.57666	0.431167	0.903091	control_asap	asap	control	T	ASAP-seq
-0.401914	-3.37357	0.114426	0.139209	0.159216	0.0708281	1.52538	1.81622	0.873424	0.337524	0.309112	0.643558	0	0.218763	control_asap	asap	control	T	ASAP-seq
0.615368	-3.62024	0.448356	0.222295	0.0827735	0.0708281	2.16151	2.34556	0.873424	0.295051	0.113988	1.10932	0.853407	1.3056	control_asap	asap	control	T	ASAP-seq
-0.224901	0.654462	0	0.299004	0.445277	1.12875	1.92946	2.39891	1.09071	1.45617	1.65362	0.948049	0.731456	0.903091	control_asap	asap	control	T	ASAP-seq
7.71687	-1.38276	0.0777196	0	0.417245	0.168469	1.56033	1.64773	0.529185	0.177528	0	1.47868	0.238644	0.398154	control_asap	asap	control	T	ASAP-seq
-11.2327	2.1574	1.58501	0.739713	0.417245	0.0708281	0.503183	0.669594	0.771302	0.290219	0.309112	0.948049	0.431167	0.550206	control_asap	asap	control	B	ASAP-seq
1.46944	0.637234	0.149832	0.436749	0.29653	0.550412	2.58491	2.77661	1.30126	2.11207	1.98491	1.78638	0.592541	1.16341	control_asap	asap	control	T	ASAP-seq
3.48653	-9.80374	0.149832	0.0485882	0.121725	0.199007	0.551425	0.88796	1.12903	0.434332	0.394036	0.948049	1.56305	2.46467	control_asap	asap	control	NK	ASAP-seq
3.77775	7.83029	0.0777196	0.181614	0.263928	0.461955	2.27695	2.69631	0.823666	1.54564	1.58178	1.24816	0.238644	0.218763	control_asap	asap	control	T	ASAP-seq
1.89385	6.66222	0.0396146	0.52888	0.417245	0.571355	2.56624	2.71542	1.12903	1.99854	2.07979	1.37005	0.431167	0.398154	control_asap	asap	control	T	ASAP-seq
2.58688	7.40119	0.0396146	0.139209	0	0.13697	1.76183	1.8909	0.873424	1.00153	1.11598	1.03193	0.731456	0.550206	control_asap	asap	control	T	ASAP-seq
2.76072	4.33787	0.184027	0.691024	0.811502	1.05487	3.01827	3.43199	1.64583	2.01852	2.07979	2.18643	1.37745	2.02847	control_asap	asap	control	T	ASAP-seq
0.681131	-2.56956	0.79403	0.299004	0.121725	0.339099	1.99827	2.23968	1.12903	0.404534	0.113988	1.03193	0.431167	0.798715	control_asap	asap	control	T	ASAP-seq
-12.2983	2.20119	0.184027	0.808571	0.645062	0.0708281	0.724023	0.847936	0.771302	0.245642	0.472308	0.517263	0.431167	0.550206	control_asap	asap	control	B	ASAP-seq
1.11683	7.25205	0.184027	0.33526	0.388405	0.285393	1.86827	2.26968	0.657554	1.50046	1.53086	0.643558	0.431167	0.218763	control_asap	asap	control	T	ASAP-seq
-0.174678	-2.5639	0.677949	0.222295	0.445277	0.312606	1.61056	1.75219	0.595428	0.295051	0.309112	1.31096	1.14937	2.12059	control_asap	asap	control	NK	ASAP-seq
1.29106	-0.103388	1.11871	0.370246	0.195352	0.199007	1.94126	2.25978	1.23588	2.01852	1.91625	1.37005	0.853407	0.550206	control_asap	asap	control	T	ASAP-seq
-7.92763	-4.38394	0.698256	0.139209	3.10719	0.0708281	0.551425	0.926444	0.529185	0.355837	0.309112	0.517263	0.592541	0.218763	control_asap	asap	control	HSPC	ASAP-seq
1.07782	5.98186	0.0777196	0.370246	0.328102	0.364907	1.81646	2.22947	0.966076	1.32402	1.29644	1.18114	0.431167	0.550206	control_asap	asap	control	T	ASAP-seq
-7.44079	-6.45118	0.184027	1.06193	2.07818	0.364907	2.81514	2.97025	1.26911	2.05235	2.12406	1.62227	0.238644	0.997596	control_asap	asap	control	Myeloid	ASAP-seq
-7.00951	-8.41815	0.614431	0.808571	1.17671	0.776728	2.19847	2.44956	1.30126	1.91052	1.80353	1.37005	1.06011	1.23703	control_asap	asap	control	Myeloid	ASAP-seq
-7.40664	-8.16837	0.217092	0.139209	0.230228	0.228639	1.08584	1.42223	0.873424	0.104433	0.113988	0.755676	0.431167	1.16341	control_asap	asap	control	Myeloid	ASAP-seq
3.14742	7.2397	0.149832	0.222295	0.328102	0.339099	2.5536	2.86189	0.716044	1.687	1.55665	1.57666	0.431167	0.398154	control_asap	asap	control	T	ASAP-seq
1.56973	5.40276	0.367768	0.181614	0.598732	0.257419	2.37285	2.75258	1.26911	1.66274	2.01755	1.31096	0.731456	0	control_asap	asap	control	T	ASAP-seq
3.84368	7.64857	1.37369	0.468412	0.524945	0.631676	2.41024	3.08123	1.26911	1.91721	1.98491	1.8939	0.962089	0.798715	control_asap	asap	control	T	ASAP-seq
-0.521991	-9.87214	0.114426	0.0949245	0.159216	0.168469	0.503183	0.389825	0.381877	0.255721	0.216302	0.517263	2.67251	3.50492	control_asap	asap	control	NK	ASAP-seq
1.34511	1.0308	0.0777196	0.33526	0.230228	0.13697	2.22532	2.44129	0.299196	1.43635	1.74201	1.66589	0.431167	0.398154	control_asap	asap	control	T	ASAP-seq
2.01794	-4.02205	0.0396146	0.181614	0.0827735	0.036041	1.98713	2.50558	0.716044	0.127498	0	1.03193	0.731456	1.43007	control_asap	asap	control	T	ASAP-seq
-8.65798	-8.87942	0.367768	0.639843	0.472544	0.390066	1.85557	2.18758	1.23588	1.69891	1.76294	1.31096	0.853407	0.997596	control_asap	asap	control	Myeloid	ASAP-seq
2.04714	2.00724	0.498686	0.436749	0.358708	0.364907	2.16151	2.68986	1.05087	2.08104	1.84253	1.10932	0.431167	0.398154	control_asap	asap	control	T	ASAP-seq
1.13267	1.5095	0.0777196	0.261385	0	0.228639	0.968862	1.24673	0.873424	1.03659	0.895623	1.10932	0.431167	0	control_asap	asap	control	T	ASAP-seq
3.15434	5.04769	0.217092	0.370246	0.29653	0.339099	2.41756	3.08994	1.16593	2.12376	2.3435	1.85933	0.731456	0.68216	control_asap	asap	control	T	ASAP-seq
-0.796644	-9.14357	0.79403	0.181614	0.195352	0.168469	0.551425	0.847936	0.823666	0.177528	0.216302	0.643558	1.61798	2.63623	control_asap	asap	control	NK	ASAP-seq
0.147107	-2.55515	0.249098	0.786141	0.328102	0.611971	2.46731	2.71542	1.05087	1.83283	1.96818	1.10932	0.238644	0.550206	control_asap	asap	control	T	ASAP-seq
2.79583	4.5363	0.0396146	0.261385	0.388405	0.285393	2.32605	2.67025	1.05087	1.53174	1.4205	1.18114	0.592541	0.550206	control_asap	asap	control	T	ASAP-seq
1.36885	7.19425	0.0777196	0.0949245	0.121725	0.168469	1.43226	1.83161	0.209058	0.957776	1.11598	0.856482	0.431167	0	control_asap	asap	control	T	ASAP-seq
2.15764	-10.1418	1.2071	0.40405	0.159216	0.13697	0.597447	0.762736	0.873424	0.42167	0.394036	0.856482	1.30705	1.96198	control_asap	asap	control	NK	ASAP-seq
-10.8262	1.1788	2.05787	0.739713	2.82859	0.461955	2.22532	2.67025	1.23588	1.61753	1.82322	1.10932	0.238644	0.68216	control_asap	asap	control	B	ASAP-seq
-7.61526	-8.13372	1.63351	0.299004	0.445277	0.104446	1.74769	2.0624	0.771302	1.00391	1.29644	1.18114	0.431167	0.550206	control_asap	asap	control	Myeloid	ASAP-seq
-10.8559	1.8235	0.249098	0.468412	0.358708	0.13697	1.8427	2.18758	1.26911	1.44249	1.55665	1.03193	1.14937	0.218763	control_asap	asap	control	B	ASAP-seq
0.937719	5.43653	0.184027	0.52888	0.499088	0.390066	2.18016	2.55122	1.05087	1.57689	1.69879	1.52887	0	0.218763	control_asap	asap	control	T	ASAP-seq
1.78419	0.615864	0.114426	0.139209	0.358708	0.550412	1.70404	2.19822	1.20152	1.39228	1.4772	0.948049	0.592541	0.798715	control_asap	asap	control	T	ASAP-seq
-12.0919	3.31076	0.636055	0.613235	0.79215	0	0.399101	0.251563	0.458241	0.104433	0.113988	0	0	0.218763	control_asap	asap	control	B	ASAP-seq
2.14785	-10.991	0.569728	0.0949245	0.0422429	0.168469	0.399101	0.717249	0.529185	0.260722	0.113988	0.37268	1.44322	2.40026	control_asap	asap	control	NK	ASAP-seq
-7.18042	-10.231	0.310193	0.370246	0.230228	0.104446	0.904805	0.566878	0.595428	0.23546	0.309112	0.37268	0.238644	1.08394	control_asap	asap	control	Myeloid	ASAP-seq
1.63729	1.20935	0.149832	0.370246	0.159216	0.285393	1.80308	2.02535	0.966076	1.29784	1.53086	1.47868	0.431167	0.218763	control_asap	asap	control	T	ASAP-seq
7.82252	-1.60414	0.0396146	0.0949245	0.230228	0.285393	1.90543	2.39891	1.12903	0.31887	0	1.42584	0	0.218763	control_asap	asap	control	T	ASAP-seq
4.12809	7.38545	0.217092	0.40405	0.598732	0.669959	3.28349	3.53442	1.52693	2.41522	2.12406	1.99098	0.962089	0.798715	control_asap	asap	control	T	ASAP-seq
0.464306	7.0906	0.0777196	0.0949245	0.195352	0.104446	1.21511	1.84677	0.529185	0.960257	1.4772	1.10932	0.238644	0	control_asap	asap	control	T	ASAP-seq
3.62159	-10.9027	0.149832	0.181614	0.0827735	0.036041	0.724023	0.389825	0.716044	0.209542	0.309112	1.03193	1.37745	2.61856	control_asap	asap	control	NK	ASAP-seq
8.02346	-2.17373	0.149832	0.299004	0.195352	0.52902	2.39545	2.88878	1.23588	0.404534	0.216302	1.78638	0	0.68216	control_asap	asap	control	T	ASAP-seq
-1.39069	-9.53128	0.217092	0.139209	0.0422429	0.0708281	0.503183	0.619555	0.381877	0.209542	0	0.203602	0.853407	2.06013	control_asap	asap	control	NK	ASAP-seq
1.80267	-4.13237	0.217092	0.139209	0	0.0708281	1.21511	1.27377	0.209058	0.11025	0	0	1.9358	3.08125	control_asap	asap	control	T	ASAP-seq
-0.69802	-9.40466	0.339395	0.0949245	0.121725	0.104446	0.551425	0.669594	0.458241	0.21478	0.216302	0.203602	1.67005	2.40026	control_asap	asap	control	NK	ASAP-seq
-11.9024	0.894059	0.0777196	0.33526	0.29653	0.228639	0.597447	0.963501	0.771302	0.314151	0	0.643558	0.431167	0.903091	control_asap	asap	control	B	ASAP-seq
-7.60132	-5.43752	1.17017	1.23536	0.772417	0.104446	0.597447	0.669594	0.716044	0.600139	1.07562	1.03193	0.238644	0.550206	control_asap	asap	control	Myeloid	ASAP-seq
4.43394	7.04595	0.184027	0.33526	0.29653	0.414608	2.65051	3.018	0.920822	2.20193	1.88007	1.85933	0.731456	0.398154	control_asap	asap	control	T	ASAP-seq
0.756508	7.28564	0.961796	0.222295	0.903014	0.611971	2.08322	2.46589	1.05087	1.3842	1.84253	1.18114	0.431167	0.218763	control_asap	asap	control	T	ASAP-seq
7.82599	-1.90433	0.217092	0.299004	0.230228	0.364907	1.56033	2.03785	1.09071	0.29986	0.216302	0.856482	0	0.68216	control_asap	asap	control	T	ASAP-seq
0.119211	-2.88017	0.184027	0.181614	0.388405	0.168469	1.37192	1.83161	0.823666	0.188314	0	1.03193	0.238644	1.23703	control_asap	asap	control	T	ASAP-seq
-0.946302	-9.52792	0.422209	0.139209	0	0.104446	0.399101	0.452391	0.458241	0.250694	0.113988	0.517263	1.23132	2.37783	control_asap	asap	control	NK	ASAP-seq
0.545314	-3.14834	1.68726	0.0949245	0.0422429	0.036041	1.52538	2.09812	0.873424	0.250694	0.216302	0.643558	0.431167	0.798715	control_asap	asap	control	T	ASAP-seq
-0.0194924	1.32291	0.0396146	0.33526	0.29653	0.199007	2.65627	3.2123	1.30126	2.1904	2.07979	0.755676	0.731456	0.218763	control_asap	asap	control	T	ASAP-seq
0.926749	1.30769	0.149832	0.913743	0.230228	0.312606	1.78952	2.39891	1.33242	1.67616	1.76294	1.31096	0.962089	0	control_asap	asap	control	T	ASAP-seq
-8.67018	-8.24349	0.422209	1.55479	1.17671	0.724768	1.98713	2.62984	1.62315	1.34449	1.63024	1.24816	0.238644	0.68216	control_asap	asap	control	Myeloid	ASAP-seq
-11.608	3.76801	0.114426	0.40405	0.574736	0.312606	2.03098	2.65025	0.873424	1.6072	1.55665	1.03193	0.431167	0.218763	control_asap	asap	control	B	ASAP-seq
-0.0955701	-2.5671	0.0396146	0.181614	0.159216	0.036041	1.32957	1.5911	0.873424	0.225173	0.113988	1.18114	0	0.218763	control_asap	asap	control	T	ASAP-seq
1.13003	2.5672	0	0.0949245	0.499088	0.484813	2.09335	2.72171	1.00937	1.65163	1.86148	1.24816	0.962089	0.398154	control_asap	asap	control	T	ASAP-seq
-7.19958	-9.06732	0.149832	0.261385	0.159216	0.0708281	0.21933	0.847936	0.657554	0.166624	0.544897	0.517263	0.238644	0.997596	control_asap	asap	control	Myeloid	ASAP-seq
-0.0851821	0.807537	0.114426	0.436749	0.986848	0.484813	2.66199	2.89407	1.16593	2.00988	2.07979	1.31096	0.431167	0.218763	control_asap	asap	control	T	ASAP-seq
2.58338	6.45766	0.0396146	0.222295	0.388405	0.312606	2.24283	2.57328	1.16593	1.57555	1.69879	1.10932	0.853407	0.398154	control_asap	asap	control	T	ASAP-seq
-0.847223	-9.12971	0.448356	0.181614	0.0827735	0.036041	0.399101	0.669594	0.716044	0.346722	0.309112	0	2.41966	3.31979	control_asap	asap	control	NK	ASAP-seq
7.95941	-2.29427	0.0396146	0.261385	0.195352	0.13697	1.80308	2.0624	0.873424	0.29986	0.309112	1.31096	0	0	control_asap	asap	control	T	ASAP-seq
1.74418	7.1114	0.0777196	0.222295	0.263928	0.285393	2.04165	2.2892	0.823666	1.44096	1.60631	0.856482	0.431167	0.218763	control_asap	asap	control	T	ASAP-seq
-11.3663	3.83876	0.677949	0.639843	0.68934	0.13697	0.724023	0.452391	0.823666	0.304647	0.394036	0.517263	0.431167	0.68216	control_asap	asap	control	B	ASAP-seq
0.190208	6.11728	0.0777196	0.468412	0.230228	0.414608	2.17088	2.65025	1.20152	1.37769	1.84253	1.66589	0.238644	0.550206	control_asap	asap	control	T	ASAP-seq
4.14794	6.36412	0.114426	0.181614	0.358708	0.13697	1.68905	2.15496	0.595428	1.6046	1.60631	1.10932	0.962089	0.550206	control_asap	asap	control	T	ASAP-seq
-11.2923	4.2529	0.498686	0.139209	0.328102	0.104446	0.503183	0.669594	0.595428	0.285363	0.113988	0.643558	0.592541	0.218763	control_asap	asap	control	B	ASAP-seq
0.648701	-4.16769	0.546603	0.181614	0.0422429	0.036041	0.836362	1.42223	0.458241	0.155601	0	0.37268	0.238644	0	control_asap	asap	control	T	ASAP-seq
-11.1147	2.24507	0.149832	0.40405	0.29653	0.52902	2.17088	2.40753	0.657554	1.54149	1.55665	1.47868	0.238644	0.218763	control_asap	asap	control	B	ASAP-seq
0.105355	2.01463	0.698256	0.0949245	0.68934	0.199007	2.17088	2.35465	1.23588	1.89409	1.89833	1.95965	0.962089	0.903091	control_asap	asap	control	T	ASAP-seq
2.65915	7.56983	0.0777196	0.139209	0.121725	0.104446	1.6427	1.91927	0.823666	1.06154	1.26286	1.24816	0.431167	0.218763	control_asap	asap	control	T	ASAP-seq
0.368197	-1.68576	0.310193	0.499103	0.29653	0.390066	2.0522	2.16595	1.16593	0.518743	0.113988	1.24816	0.431167	0.903091	control_asap	asap	control	T	ASAP-seq
3.25178	4.95213	0.149832	0.181614	0.195352	0	1.57735	1.66591	0.771302	1.2818	1.32893	1.10932	0.238644	0.398154	control_asap	asap	control	T	ASAP-seq
2.35937	7.88175	0.184027	0.222295	0.121725	0.285393	1.86827	2.20874	0.966076	1.65535	1.60631	1.10932	0.238644	0.398154	control_asap	asap	control	T	ASAP-seq
0.282414	1.30619	0.0396146	0.0949245	0.159216	0.285393	1.73335	1.70132	0.920822	1.16366	1.19211	0.856482	0.238644	0.218763	control_asap	asap	control	T	ASAP-seq
-0.473914	-9.87999	0.698256	0.33526	0.0827735	0.13697	0.151428	0.389825	0.873424	0.355837	0.394036	1.18114	2.81136	3.80703	control_asap	asap	control	NK	ASAP-seq
2.74518	6.43311	0.0396146	0.33526	0.645062	0.312606	2.03098	2.45776	0.966076	1.63156	1.63024	0.856482	0.238644	0	control_asap	asap	control	T	ASAP-seq
1.30797	5.66922	0.0396146	0.222295	0.358708	0.168469	2.21645	2.45776	1.00937	1.4177	1.60631	0.517263	0.731456	0.398154	control_asap	asap	control	T	ASAP-seq
-1.51758	-4.16386	0.0396146	0.261385	0.29653	0.199007	1.99827	2.32712	1.44815	0.446836	0.675954	1.70769	0.431167	0.798715	control_asap	asap	control	T	ASAP-seq
-0.0748788	-2.45278	1.31035	0.261385	0.358708	0.228639	1.43226	1.61033	1.64583	0.250694	0	1.18114	0.238644	0.218763	control_asap	asap	control	T	ASAP-seq
2.44258	5.46974	0.114426	0.0949245	0.121725	0.257419	2.39545	2.609	0.657554	1.47412	1.74201	1.47868	0.592541	0.398154	control_asap	asap	control	T	ASAP-seq
3.85988	-11.2023	2.21955	0.639843	0.472544	0.104446	0.597447	0.389825	0.873424	0.275579	0.309112	0.517263	2.23594	3.54807	control_asap	asap	control	NK	ASAP-seq
-0.678294	-3.71759	0.114426	0.0949245	0.0827735	0.199007	1.35097	1.84677	0.873424	1.2818	1.19211	1.10932	0.238644	0	control_asap	asap	control	T	ASAP-seq
0.946631	0.179874	0.114426	0.181614	0.524945	0.364907	1.56033	2.02535	1.12903	1.49467	1.76294	0.643558	0	0.398154	control_asap	asap	control	T	ASAP-seq
3.67281	-11.0414	0	0.33526	0.159216	0.0708281	0.399101	0.566878	0.716044	0.285363	0.309112	0.517263	1.50493	1.85314	control_asap	asap	control	NK	ASAP-seq
-0.446247	-4.32882	0.149832	0.222295	0.159216	0.312606	1.62676	2.0624	1.00937	1.64914	1.22811	0.37268	0.853407	1.64038	control_asap	asap	control	T	ASAP-seq
2.65379	-10.2842	0.448356	0.181614	0.0422429	0.104446	0.597447	0.452391	0.716044	0.177528	0.113988	0.203602	1.97396	2.76737	control_asap	asap	control	NK	ASAP-seq
-7.56881	-5.64667	0.718159	1.1445	0.79215	0.13697	0.399101	0.251563	0.458241	0.30941	0.394036	0.643558	0.238644	0	control_asap	asap	control	Myeloid	ASAP-seq
-0.671999	-4.41303	0.114426	0.139209	0.121725	0.168469	1.26248	1.66591	0.716044	0.984743	1.03357	0.948049	0	0.218763	control_asap	asap	control	T	ASAP-seq
2.2788	6.16418	0.149832	0.181614	0.121725	0.364907	1.16539	1.78472	0.823666	1.22066	1.4205	1.31096	0.431167	0	control_asap	asap	control	T	ASAP-seq
1.56217	4.56728	0.0396146	0.0949245	0.0827735	0.036041	0.871169	1.13062	0.209058	0.813692	0.791808	0	0	0.398154	control_asap	asap	control	T	ASAP-seq
1.5007	0.161723	0.184027	1.0089	0.388405	0.104446	2.29359	2.74035	1.00937	1.70128	1.69879	1.57666	0.431167	0.550206	control_asap	asap	control	T	ASAP-seq
1.23358	1.74116	0.0777196	0.261385	0.388405	0.571355	2.17088	2.55122	1.12903	1.69891	2.00136	1.37005	0	0.68216	control_asap	asap	control	T	ASAP-seq
1.68792	7.34147	0.0396146	0.139209	0.121725	0.168469	1.81646	1.98688	0.529185	0.912016	0.94375	0.755676	0	0.398154	control_asap	asap	control	T	ASAP-seq
3.76776	5.51564	0.249098	0.33526	0.328102	0.199007	2.50138	2.98962	1.16593	1.72117	1.36039	1.82352	0.238644	0	control_asap	asap	control	T	ASAP-seq
3.06825	6.33839	0.114426	0.222295	0.159216	0.364907	2.334	2.75258	0.966076	1.59676	1.69879	1.18114	0.592541	0.398154	control_asap	asap	control	T	ASAP-seq
-0.946286	-9.0806	0.0777196	0.139209	0.159216	0	0.151428	0.452391	0.529185	0.23033	0.216302	0.643558	0.962089	2.61856	control_asap	asap	control	NK	ASAP-seq
5.95348	-2.4732	0.310193	0.299004	0.195352	0.199007	1.8427	2.15496	0.657554	0.188314	0.113988	1.42584	0.238644	0	control_asap	asap	control	T	ASAP-seq
1.92472	-10.565	0.0396146	0.0485882	0.0422429	0.0708281	0.551425	0.251563	0.381877	0.116032	0.113988	0.643558	1.37745	2.42219	control_asap	asap	control	NK	ASAP-seq
0.888707	1.43455	0.0777196	0.0485882	0.388405	0.96116	1.70404	2.03785	0.595428	1.50334	1.55665	0.856482	0.431167	0.68216	control_asap	asap	control	T	ASAP-seq
2.96588	-10.9062	0.0777196	0.0485882	0	0.13697	0.282912	0.174532	0.381877	0.166624	0	0.755676	1.76669	2.06013	control_asap	asap	control	NK	ASAP-seq
-6.23981	-8.53988	0.114426	0.436749	0.29653	0.507161	2.34972	2.44956	1.30126	1.57421	1.60631	1.42584	0.238644	0.550206	control_asap	asap	control	Myeloid	ASAP-seq
0.538108	0.511941	0.677949	0.299004	0.159216	0.104446	1.21511	1.8006	0.873424	1.16568	1.22811	1.10932	0.592541	0.398154	control_asap	asap	control	T	ASAP-seq
-7.18459	-7.73672	1.52529	0.5859	0.772417	0.285393	1.92946	2.29882	1.05087	1.70952	1.93386	1.18114	0.962089	0.68216	control_asap	asap	control	Myeloid	ASAP-seq
1.68121	-4.65546	0.395359	0.139209	0.159216	0.104446	1.92946	2.0502	0.595428	0.172091	0.216302	0	0.853407	1.77338	control_asap	asap	control	T	ASAP-seq
6.48163	-1.92213	0.114426	0.0949245	0.29653	0.339099	1.81646	2.33638	0.966076	0.280483	0.113988	1.10932	0.431167	0.398154	control_asap	asap	control	T	ASAP-seq
3.72082	-11.2131	0.280112	0.222295	0.121725	0	0.151428	0.452391	0.381877	0.138834	0	0	1.76669	3.05854	control_asap	asap	control	NK	ASAP-seq
7.44747	-0.710671	0.184027	0.0949245	0.159216	0.390066	2.56624	2.87811	0.716044	1.38905	1.4205	1.62227	0.853407	0.68216	control_asap	asap	control	T	ASAP-seq
-8.15142	-9.00438	0.847379	0.763197	0.230228	0	0.503183	0.566878	0.458241	0.250694	0.472308	0.517263	0.238644	0.398154	control_asap	asap	control	Myeloid	ASAP-seq
1.44385	-4.30721	0.0777196	0.299004	0.159216	0.168469	2.16151	2.32712	0.299196	0.290219	0.113988	0.517263	0.592541	1.3056	control_asap	asap	control	T	ASAP-seq
0.275321	1.90202	0.0396146	0.222295	0.159216	0.776728	1.8427	2.16595	0.920822	1.6429	1.60631	0.755676	0.853407	0	control_asap	asap	control	T	ASAP-seq
0.660939	-1.89721	0.149832	0.261385	0.230228	0.339099	1.88081	2.2892	1.09071	0.314151	0.113988	1.10932	0.431167	0.550206	control_asap	asap	control	T	ASAP-seq
-7.57876	-7.33917	0.217092	0.40405	1.16332	0.199007	1.32957	1.55148	0.716044	1.32918	1.58178	0.856482	0.431167	0	control_asap	asap	control	Myeloid	ASAP-seq
-7.9457	-8.5343	0.677949	0.468412	0.849118	0.257419	1.21511	1.64773	1.39196	0.21478	0.394036	1.10932	0.431167	0.218763	control_asap	asap	control	Myeloid	ASAP-seq
-11.789	4.24486	0.249098	0.40405	0.524945	0.168469	0.503183	0.619555	0.657554	0.260722	0.113988	0.948049	0.238644	0.798715	control_asap	asap	control	B	ASAP-seq
3.29231	5.01596	0.114426	0.370246	0.388405	0.13697	2.52129	2.74648	1.09071	1.89019	1.88007	1.10932	0.431167	0.903091	control_asap	asap	control	T	ASAP-seq
-0.480015	-9.65002	0.448356	0.181614	0.29653	0.13697	1.48916	1.8764	1.05087	0.209542	0	0.37268	1.37745	2.72018	control_asap	asap	control	NK	ASAP-seq
-0.576707	-9.27759	1.23098	0.40405	0.263928	0.228639	0.503183	0.389825	0.595428	0.290219	0	0.755676	1.76669	2.91029	control_asap	asap	control	NK	ASAP-seq
1.94774	6.78117	0.149832	0.299004	0.230228	0.168469	2.13286	2.51333	1.05087	1.40029	1.50439	1.66589	0.238644	0.218763	control_asap	asap	control	T	ASAP-seq
-6.83914	-8.66921	0.473838	0.370246	0.29653	0.13697	1.68905	1.78472	1.05087	1.29607	1.78344	1.24816	0.853407	0.550206	control_asap	asap	control	Myeloid	ASAP-seq
3.3541	6.69927	0.184027	0.370246	0.417245	0.793465	2.46731	2.86733	1.16593	2.07048	2.24619	1.74781	0.592541	0.903091	control_asap	asap	control	T	ASAP-seq
3.57196	7.10199	0.0396146	0.261385	0.328102	0.414608	2.53434	2.81731	1.50135	1.93513	2.07979	1.52887	0.731456	0.218763	control_asap	asap	control	T	ASAP-seq
2.2217	6.69719	0.0777196	0.139209	0.195352	0.168469	2.3652	2.61599	0.657554	1.57957	1.36039	1.10932	0.731456	0.398154	control_asap	asap	control	T	ASAP-seq
2.37186	-10.2059	0.149832	0.181614	0.159216	0.0708281	0.21933	0.452391	0.716044	0.240564	0.394036	0.755676	1.56305	2.46467	control_asap	asap	control	NK	ASAP-seq
-11.8566	2.68549	2.53029	0.893575	1.03397	0.257419	0.683585	0.717249	0.823666	0.364869	0.309112	0.517263	0.731456	0.398154	control_asap	asap	control	B	ASAP-seq
1.28098	0.39444	0	0.0949245	0.0827735	0.168469	1.78952	1.90519	0.771302	1.07267	1.32893	0.517263	0.431167	0.398154	control_asap	asap	control	T	ASAP-seq
1.9652	4.78022	0.184027	1.9351	0.263928	0.228639	2.08322	2.81731	1.09071	1.71536	2.09477	1.42584	0.592541	0.218763	control_asap	asap	control	T	ASAP-seq
-7.4103	-6.71204	0.422209	0.665761	0.986848	0.285393	1.05786	0.847936	0.966076	0.471384	0.472308	0.643558	0.238644	0.903091	control_asap	asap	control	Myeloid	ASAP-seq
0.910955	1.88399	0.0777196	0.786141	0.121725	0.339099	1.47055	2.26968	0.920822	1.42395	1.50439	0.643558	0.731456	0.550206	control_asap	asap	control	T	ASAP-seq
0.640529	2.59318	0.0777196	0.222295	0.0827735	0	1.16539	1.21894	0.595428	1.1817	0.895623	1.24816	0	0.218763	control_asap	asap	control	T	ASAP-seq
0.208091	1.54196	1.34252	0.261385	0.811502	0.339099	1.70404	1.84677	0.966076	1.37769	1.53086	0.37268	0.431167	0.398154	control_asap	asap	control	T	ASAP-seq
1.07767	-0.405009	0.184027	0.33526	0.388405	0.461955	1.59409	2.34556	1.09071	0.270651	0.394036	1.37005	0.431167	0.218763	control_asap	asap	control	T	ASAP-seq
-12.3402	3.03714	0.339395	0.370246	1.74855	0.104446	0.0785776	0.389825	0.595428	0.127498	0.309112	0.37268	0	0	control_asap	asap	control	B	ASAP-seq
-11.9772	3.26557	0.114426	0.665761	0.263928	0.104446	0.597447	0.251563	1.05087	0.182935	0.216302	0.755676	0	0.398154	control_asap	asap	control	B	ASAP-seq
-1.55087	-3.84449	0.395359	0.261385	0.159216	0.0708281	1.88081	2.20874	0.716044	0.912016	1.11598	0.948049	0.431167	0.218763	control_asap	asap	control	T	ASAP-seq
1.60338	7.20322	0.0777196	0.181614	0.121725	0.199007	1.95293	2.43296	0.873424	1.33431	1.82322	1.18114	0	0.218763	control_asap	asap	control	T	ASAP-seq
-11.4616	4.55082	0.522932	1.85271	0.121725	0.199007	0.342693	0.452391	1.09071	0.30941	0	0.517263	0	0.550206	control_asap	asap	control	B	ASAP-seq
-7.99768	-8.95862	2.19285	2.13632	0.811502	0.461955	2.23412	2.29882	1.16593	1.55252	1.78344	1.57666	0.238644	0.68216	control_asap	asap	control	Myeloid	ASAP-seq
-12.002	2.6628	0.149832	0.639843	0.328102	0.13697	0.597447	0.717249	0.529185	0.250694	0.216302	0.755676	0.431167	0.218763	control_asap	asap	control	B	ASAP-seq
-7.89037	-8.95812	0.473838	0.52888	0.68934	0.257419	1.59409	2.16595	1.05087	0.290219	0.394036	1.37005	0.238644	1.81405	control_asap	asap	control	Myeloid	ASAP-seq
2.69972	3.69675	0.114426	0.139209	0.230228	0.228639	1.94126	2.39021	0.823666	1.40507	1.93386	1.24816	0.731456	0	control_asap	asap	control	T	ASAP-seq
-10.7803	1.48941	0.249098	0.872992	0.772417	0.339099	1.39244	1.90519	1.05087	0.21478	0.113988	0.856482	0.238644	0.398154	control_asap	asap	control	B	ASAP-seq
3.64118	5.59594	0.473838	0.261385	0.358708	0.414608	1.56033	1.94687	0.771302	1.50766	1.32893	0.37268	0.431167	0.550206	control_asap	asap	control	T	ASAP-seq
3.67835	7.35695	0.0777196	0.33526	0.29653	0.168469	2.00929	2.43296	0.716044	1.41298	1.63024	1.18114	0.592541	0.218763	control_asap	asap	control	T	ASAP-seq
-11.1883	4.26199	1.67976	0.40405	0.622165	0.13697	0.399101	0.323081	0.771302	0.280483	0.309112	1.03193	0.238644	0.398154	control_asap	asap	control	B	ASAP-seq
-1.25107	-10.2481	0.184027	0.261385	0.230228	0.168469	0.551425	0.323081	0.716044	0.250694	0	0.755676	1.67005	2.48525	control_asap	asap	control	NK	ASAP-seq
6.10487	-2.0736	0.94623	0.370246	0.328102	0.364907	1.70404	1.76859	1.09071	0.250694	0	0.37268	0	0.798715	control_asap	asap	control	T	ASAP-seq
-8.12439	-8.68129	0.812131	0.299004	0.0827735	0.13697	0.836362	0.669594	0.595428	0.204277	0.309112	0.948049	0.592541	0.398154	control_asap	asap	control	Myeloid	ASAP-seq
-0.609775	0.635811	0.395359	0.33526	0.499088	0.390066	2.10337	2.39021	1.36263	2.044	1.95117	1.24816	1.06011	0.68216	control_asap	asap	control	T	ASAP-seq
2.38149	-10.7256	0.677949	0.181614	0.121725	0.0708281	0.551425	0.762736	0.595428	0.260722	0.113988	0.755676	2.1766	3.02349	control_asap	asap	control	NK	ASAP-seq
8.05936	-1.68909	0.184027	0.370246	0.574736	0.285393	2.17088	2.42456	1.05087	0.255721	0.113988	1.18114	0.431167	0.68216	control_asap	asap	control	T	ASAP-seq
2.82307	-10.9112	0.0777196	0.261385	0.0827735	0.168469	0.21933	0.452391	0.657554	0.250694	0.216302	0.755676	0	0.398154	control_asap	asap	control	NK	ASAP-seq
7.7185	-1.48992	0.0777196	0.0485882	0.159216	0.414608	2.15205	2.48195	1.16593	0.404534	0.309112	1.74781	0.853407	0.68216	control_asap	asap	control	T	ASAP-seq
1.41543	7.21869	0.0396146	0.33526	0.230228	0.0708281	2.28531	2.67025	0.823666	1.6201	1.67646	1.03193	0.431167	0.550206	control_asap	asap	control	T	ASAP-seq
6.21416	-1.55373	0.698256	0.261385	0.159216	0.484813	2.09335	2.18758	1.26911	0.270651	0.113988	1.31096	0.238644	0.550206	control_asap	asap	control	T	ASAP-seq
2.1137	7.15928	0.149832	0.33526	0.0422429	0.285393	2.06265	2.30834	0.595428	1.29784	1.55665	0.948049	0.731456	0.398154	control_asap	asap	control	T	ASAP-seq
1.94696	2.24247	0.184027	0.261385	0.328102	0.484813	2.27695	2.62294	0.771302	1.59545	1.63024	1.42584	1.06011	0.550206	control_asap	asap	control	T	ASAP-seq
1.47097	0.659513	0.0396146	0.222295	0.230228	0.199007	1.50743	1.81622	0.716044	1.38095	1.63024	1.10932	0.592541	0.218763	control_asap	asap	control	T	ASAP-seq
1.96288	7.77117	0.149832	0.222295	0.622165	0.199007	1.97586	2.45776	0.920822	1.50909	1.50439	1.24816	0.592541	0.218763	control_asap	asap	control	T	ASAP-seq
-11.4709	2.01271	0.280112	0.5859	0.230228	0.104446	0.503183	0.389825	0.381877	0.204277	0	0.643558	0	0.398154	control_asap	asap	control	B	ASAP-seq
0.683329	7.15624	0.0777196	0.181614	0.328102	0.364907	1.59409	2.08635	1.09071	1.46966	1.4772	0.755676	0.592541	0.68216	control_asap	asap	control	T	ASAP-seq
8.30476	-2.04573	0.0777196	0.139209	0.159216	0.312606	1.82967	1.84677	0.529185	0.29986	0.309112	0.948049	0.238644	0.398154	control_asap	asap	control	T	ASAP-seq
0.0983241	-2.57553	0.0777196	0.40405	0.29653	0.312606	2.02019	2.54375	1.16593	0.42167	0.309112	1.31096	0	0.903091	control_asap	asap	control	T	ASAP-seq
4.00416	-10.8453	0.718159	0.139209	0.0827735	0	0.342693	0.511272	0.595428	0.23546	0.113988	0.203602	1.71954	2.37783	control_asap	asap	control	NK	ASAP-seq
-1.51301	3.64616	0	0.691024	0.195352	0.257419	1.32957	1.6292	0.657554	1.03429	1.3909	1.03193	0.731456	0.218763	control_asap	asap	control	T	ASAP-seq
3.42602	-10.2102	0.280112	0.139209	0.121725	0.13697	0.151428	0.669594	0.381877	0.270651	0.113988	0.203602	1.37745	2.40026	control_asap	asap	control	NK	ASAP-seq
-0.196618	5.85719	0.217092	0.139209	0.230228	0.168469	1.92946	2.21916	0.716044	1.17772	0.989667	1.24816	0.731456	0.398154	control_asap	asap	control	T	ASAP-seq
-11.7446	3.00131	1.14477	0.990578	0.159216	0.13697	0.399101	0.717249	0.657554	0.23033	0.216302	0.643558	0	0.398154	control_asap	asap	control	B	ASAP-seq
6.42197	-2.6807	0.114426	0.261385	0.388405	0.312606	1.37192	1.19036	0.966076	0.346722	0.216302	0.755676	0.853407	0.218763	control_asap	asap	control	T	ASAP-seq
-0.603267	1.88248	0.149832	0.436749	1.45377	0.228639	1.78952	2.36366	0.771302	1.55114	1.74201	1.03193	0.853407	1.08394	control_asap	asap	control	T	ASAP-seq
-7.47248	-8.15431	2.04749	1.62582	1.86869	0.228639	2.71208	3.189	1.39196	2.25356	2.35502	1.70769	1.30705	1.43007	control_asap	asap	control	Myeloid	ASAP-seq
2.16988	-10.9178	0.718159	0.40405	0.445277	0.228639	0.8003	0.999234	1.30126	0.49139	0.216302	1.31096	2.23594	3.27457	control_asap	asap	control	NK	ASAP-seq
7.61871	-1.32635	0.0396146	0.0949245	0.0827735	0.312606	1.57735	1.81622	0.771302	0.270651	0	0.755676	0.238644	0.550206	control_asap	asap	control	T	ASAP-seq
-11.9942	3.80919	0.149832	0.499103	0.358708	0.104446	0.597447	0.511272	0.529185	0.21999	0.309112	0.755676	0	0.398154	control_asap	asap	control	B	ASAP-seq
7.54402	-0.975566	0	0.0949245	0.263928	0.414608	1.99827	2.21916	1.23588	1.18368	1.11598	1.52887	0.731456	0.398154	control_asap	asap	control	T	ASAP-seq
-0.0185833	-3.42726	1.35302	0.261385	0.195352	0.228639	1.7188	2.01269	1.12903	0.29986	0	1.10932	0.238644	0.903091	control_asap	asap	control	T	ASAP-seq
-7.3172	-7.88514	0.847379	0.181614	0.445277	0.257419	1.65839	1.94687	0.966076	0.387099	0.394036	1.24816	0.238644	1.08394	control_asap	asap	control	Myeloid	ASAP-seq
2.831	5.53878	0.114426	0.222295	0.328102	0.168469	2.09335	2.73417	1.00937	1.50478	1.3909	1.42584	0.731456	0.398154	control_asap	asap	control	T	ASAP-seq
1.64894	5.83985	0.114426	0.222295	0.417245	0.461955	2.1425	2.33638	1.05087	1.69891	1.63024	1.18114	0.431167	0.398154	control_asap	asap	control	T	ASAP-seq
3.0101	6.76749	0.367768	0.261385	0.29653	0.13697	2.37285	2.90978	0.920822	1.57421	1.74201	1.70769	0.238644	0.218763	control_asap	asap	control	T	ASAP-seq
7.56442	-2.12104	0.0777196	0.0949245	0.499088	0.414608	1.86827	2.16595	0.920822	0.245642	0.216302	0.755676	0	0.798715	control_asap	asap	control	T	ASAP-seq
2.19684	7.38064	0.114426	0.299004	0.388405	0.228639	2.334	2.51333	0.823666	1.51622	1.50439	1.31096	0.431167	0.798715	control_asap	asap	control	T	ASAP-seq
-7.51064	-6.22268	1.03618	0.639843	1.35864	0.611971	2.67334	3.00863	1.50135	2.06803	2.09477	2.13437	1.06011	0.550206	control_asap	asap	control	Myeloid	ASAP-seq
-12.2205	3.92339	0.367768	0.613235	0.68934	0.199007	0.597447	0.619555	0.771302	0.204277	0.113988	0.517263	0	0.218763	control_asap	asap	control	B	ASAP-seq
1.82664	6.56728	0.217092	0.0949245	0.195352	0.339099	2.29359	2.81731	0.920822	1.65287	1.84253	1.37005	0.853407	0.218763	control_asap	asap	control	T	ASAP-seq
1.42424	1.60655	0	0.33526	0	0.550412	1.35097	1.66591	0.595428	1.17772	1.29644	1.03193	0.238644	0.218763	control_asap	asap	control	T	ASAP-seq
-11.1706	0.861291	1.89572	1.11229	3.04755	0.414608	2.12313	2.50558	0.823666	1.6846	1.76294	1.57666	1.06011	0.550206	control_asap	asap	control	B	ASAP-seq
0.854831	2.04458	0.0777196	0.139209	0.29653	0.285393	1.97586	2.60196	1.30126	1.72809	1.78344	1.10932	0	0.550206	control_asap	asap	control	T	ASAP-seq
0.387808	-4.16696	0.184027	0.181614	0.159216	0.104446	1.57735	2.02535	0.920822	0.209542	0.216302	1.03193	0.238644	0.903091	control_asap	asap	control	T	ASAP-seq
-1.27994	-3.32765	0.114426	0.222295	0.121725	0.257419	1.92946	2.27949	0.716044	0.369355	0.113988	1.47868	0.431167	1.54074	control_asap	asap	control	T	ASAP-seq
2.93342	7.70813	0.0396146	0.299004	0.29653	0.199007	2.18016	2.39021	1.05087	1.61496	1.93386	1.18114	0.238644	0.68216	control_asap	asap	control	T	ASAP-seq
-11.5636	3.34381	0.864548	1.19096	1.70245	0.199007	1.48916	1.42223	0.657554	0.957776	1.19211	1.03193	0.853407	0.68216	control_asap	asap	control	B	ASAP-seq
2.51479	6.70942	0.149832	0.222295	0.159216	0.257419	2.10337	2.52866	0.595428	1.46668	1.58178	0.755676	0.431167	0.68216	control_asap	asap	control	T	ASAP-seq
-11.5222	2.86975	2.35486	0.52888	0.811502	0.168469	0.452495	0.566878	0.771302	0.373821	0.394036	0.37268	0.238644	0.398154	control_asap	asap	control	B	ASAP-seq
1.86048	6.60518	0.114426	0.261385	0.230228	0.52902	1.80308	2.45776	0.920822	1.50622	1.72063	1.37005	0.431167	0.550206	control_asap	asap	control	T	ASAP-seq
-10.8015	1.3145	0.914353	0.33526	0.445277	0.285393	1.543	1.83161	0.966076	0.260722	0.113988	1.24816	0	0.903091	control_asap	asap	control	B	ASAP-seq
3.55822	-10.7436	0.217092	0.181614	0.195352	0.036041	0.21933	0.619555	0.529185	0.21478	0	0.643558	1.44322	2.12059	control_asap	asap	control	NK	ASAP-seq
-11.8459	1.96794	0.422209	0.52888	0.29653	0.168469	0.503183	0.669594	0.716044	0.225173	0.216302	0.643558	0	0.218763	control_asap	asap	control	B	ASAP-seq
7.89502	-2.31915	0.0777196	0.222295	0.195352	0.285393	1.37192	1.48894	1.00937	0.265699	0.394036	0.643558	0.238644	0.398154	control_asap	asap	control	T	ASAP-seq
3.271	3.92169	0.114426	0.0485882	0.0827735	0.0708281	1.45159	1.96038	0.771302	1.15961	1.22811	0.517263	0	0.398154	control_asap	asap	control	T	ASAP-seq
2.91429	3.39652	0.0777196	0.139209	0	0.199007	1.16539	1.78472	0.381877	1.00391	1.22811	0	0.238644	0.218763	control_asap	asap	control	T	ASAP-seq
6.58321	-1.53742	0.114426	0.299004	0.328102	0.364907	2.19847	2.75258	0.823666	0.290219	0.113988	1.47868	0.431167	0.997596	control_asap	asap	control	T	ASAP-seq
-11.7393	0.472259	1.54272	1.33187	4.39547	0.390066	2.26853	2.52866	1.05087	1.98884	1.96818	1.62227	1.14937	0.798715	control_asap	asap	control	B	ASAP-seq
3.40884	6.53778	0.0396146	0.436749	0.195352	0.312606	2.26853	2.36366	0.716044	1.55799	1.78344	1.47868	0.238644	0.218763	control_asap	asap	control	T	ASAP-seq
-11.2652	4.37085	1.03618	0.40405	0.472544	0.13697	0.683585	0.323081	0.458241	0.198984	0.113988	0.856482	0	0.218763	control_asap	asap	control	B	ASAP-seq
2.98992	4.91027	0	0.499103	0.0422429	0.228639	1.91752	2.34556	0.657554	1.44402	1.26286	1.10932	0.731456	0.218763	control_asap	asap	control	T	ASAP-seq
0.385815	0.676186	0.184027	0.222295	0.0827735	0.13697	1.45159	2.02535	0.823666	1.46817	1.36039	1.03193	0.962089	0.550206	control_asap	asap	control	T	ASAP-seq
0.653818	-3.50081	0	0.0949245	0.121725	0.199007	1.37192	1.5911	0.657554	0.155601	0.216302	1.10932	0	0.218763	control_asap	asap	control	T	ASAP-seq
-11.6653	0.441546	1.70211	0.222295	2.20482	0.168469	1.21511	1.61033	0.657554	1.16568	1.50439	1.37005	0.592541	0.68216	control_asap	asap	control	B	ASAP-seq
2.17629	7.45122	0.114426	0.139209	0.263928	0.228639	2.02019	2.42456	0.966076	1.50046	1.44925	1.37005	0.238644	0.218763	control_asap	asap	control	T	ASAP-seq
0.88057	2.75666	0.114426	0.261385	0.0827735	0.591869	1.82967	2.16595	1.00937	1.63409	1.78344	1.03193	0.431167	0	control_asap	asap	control	T	ASAP-seq
3.08243	7.29656	0.217092	0.181614	0.0827735	0.228639	1.62676	2.52102	0.823666	1.50478	1.32893	1.42584	0.731456	0.398154	control_asap	asap	control	T	ASAP-seq
1.70867	0.803574	0.114426	0.181614	0.328102	0.036041	2.06265	2.12125	0.823666	1.5915	1.72063	0.948049	0.853407	0.398154	control_asap	asap	control	T	ASAP-seq
-12.1512	1.44676	0.184027	0.436749	1.07897	0.0708281	0.503183	0.566878	0.595428	0.314151	0	1.10932	0.431167	0.798715	control_asap	asap	control	B	ASAP-seq
3.19529	-10.8751	1.02174	0.261385	0.121725	0	0.21933	0.511272	0.529185	0.245642	0.216302	0.948049	0.731456	1.08394	control_asap	asap	control	NK	ASAP-seq
3.54755	7.43375	0.114426	0.181614	0.445277	0.390066	2.25147	2.609	1.33242	1.53034	1.50439	1.37005	0.238644	0.398154	control_asap	asap	control	T	ASAP-seq
1.80746	5.25236	0.0777196	0.665761	0.0827735	0.13697	1.02906	1.27377	0.657554	0.707831	0.989667	0.643558	0	0	control_asap	asap	control	T	ASAP-seq
-7.47459	-8.96668	0.280112	0.691024	0.263928	0.228639	0.937347	0.762736	1.52693	0.369355	0.309112	0.755676	0.431167	0	control_asap	asap	control	Myeloid	ASAP-seq
-1.24961	-10.1897	0.114426	0.299004	0.230228	0	0.452495	0.669594	0.657554	0.260722	0.216302	0.203602	0.592541	1.89075	control_asap	asap	control	NK	ASAP-seq
2.00423	7.34928	0.114426	0.299004	0.121725	0.257419	1.88081	2.17682	0.716044	1.32057	1.3909	0.643558	0.431167	0.218763	control_asap	asap	control	T	ASAP-seq
-12.0694	3.56863	0.0777196	0.299004	0.710765	0.0708281	0.342693	0.511272	0.657554	0.198984	0.309112	0.517263	0.238644	0.398154	control_asap	asap	control	B	ASAP-seq
-11.5417	2.09805	0.961796	0.872992	1.28979	0.550412	2.10337	2.64349	1.23588	1.82659	2.22031	1.24816	1.06011	1.08394	control_asap	asap	control	B	ASAP-seq
-10.7896	4.05867	1.10542	0.181614	0.263928	0.104446	0.21933	0.806243	0.299196	0.255721	0.113988	0.37268	0.238644	0.550206	control_asap	asap	control	B	ASAP-seq
1.89755	5.0318	0	0.468412	0.0422429	0.13697	1.76183	1.76859	0.458241	1.01804	1.3909	0.856482	0.431167	0.398154	control_asap	asap	control	T	ASAP-seq
2.70144	6.68334	0	0.181614	0.195352	0.228639	1.43226	1.61033	0.716044	1.07267	1.29644	1.03193	0	0.550206	control_asap	asap	control	T	ASAP-seq
-11.273	0.58219	1.56831	0.851976	1.36967	0.414608	2.17088	2.39891	0.966076	1.70834	1.84253	0.948049	1.06011	0.68216	control_asap	asap	control	B	ASAP-seq
1.64465	-0.106519	0.149832	0.557796	0.499088	0.364907	2.16151	2.52866	1.26911	1.78292	1.78344	1.10932	0.238644	0.798715	control_asap	asap	control	T	ASAP-seq
-0.523398	-2.96014	0.114426	0.181614	0.0827735	0.13697	1.3077	2.0624	0.657554	0.182935	0.216302	1.10932	0.592541	0.398154	control_asap	asap	control	T	ASAP-seq
6.3038	-2.72444	0.0396146	0.370246	0.195352	0.228639	2.08322	2.39021	1.09071	0.295051	0.309112	1.18114	0.431167	0.218763	control_asap	asap	control	T	ASAP-seq
1.24022	-1.36346	0.149832	0.370246	0.195352	0.257419	1.65839	2.02535	1.16593	0.285363	0.216302	1.18114	0	0.798715	control_asap	asap	control	T	ASAP-seq
3.1029	5.35253	0.0396146	0.139209	0.195352	0.199007	2.3652	2.86189	0.595428	1.5484	1.55665	1.57666	1.06011	0.398154	control_asap	asap	control	T	ASAP-seq
1.05647	1.91388	0.0396146	0.139209	0.29653	0.257419	1.80308	2.27949	0.458241	1.48738	1.36039	1.10932	0.238644	0.550206	control_asap	asap	control	T	ASAP-seq
3.50227	6.93692	0	0.181614	0.121725	0.13697	1.70404	2.12125	0.771302	1.32918	1.11598	0.755676	0.238644	0	control_asap	asap	control	T	ASAP-seq
0.912475	7.54623	0.0777196	0.139209	0.263928	0.312606	1.68905	1.8909	1.05087	1.45768	1.11598	1.42584	0.431167	0.997596	control_asap	asap	control	T	ASAP-seq
8.85522	-2.39195	0.0777196	0.0949245	0.29653	0.461955	1.45159	1.90519	0.529185	0.30941	0.113988	0.643558	0	0.398154	control_asap	asap	control	T	ASAP-seq
0.8963	1.29705	0.184027	0.52888	0.574736	0.364907	2.334	2.54375	1.30126	1.71186	1.84253	1.82352	0.962089	0.68216	control_asap	asap	control	T	ASAP-seq
2.57448	6.76784	0.184027	0.222295	0.0422429	0.461955	1.6427	2.10975	0.771302	1.10536	1.19211	0.948049	0.238644	0.398154	control_asap	asap	control	T	ASAP-seq
1.14547	-5.07782	0	0.33526	0.159216	0.168469	2.334	2.14385	0.595428	0.285363	0.113988	0.517263	1.76669	2.12059	control_asap	asap	control	T	ASAP-seq
3.28191	6.46574	0.0396146	0.181614	0.159216	0.104446	1.43226	1.48894	0.920822	1.26549	1.53086	0.856482	1.14937	0	control_asap	asap	control	T	ASAP-seq
-7.35957	-9.12474	0.395359	0.639843	0.328102	0.339099	1.11307	0.963501	1.12903	0.593008	0.472308	1.24816	0.238644	0.550206	control_asap	asap	control	Myeloid	ASAP-seq
1.88622	5.31369	0.184027	0.181614	1.38058	0.257419	2.57873	3.018	0.920822	1.79697	1.96818	1.03193	0.592541	0.398154	control_asap	asap	control	T	ASAP-seq
1.22369	-1.75207	0.864548	0.139209	0.29653	0.312606	1.50743	1.68377	0.529185	0.260722	0.216302	0.755676	0.431167	0.398154	control_asap	asap	control	T	ASAP-seq
1.9921	-10.388	0.367768	0.0485882	0.121725	0.104446	0.597447	0.762736	0.823666	0.182935	0.216302	0.517263	1.30705	2.20494	control_asap	asap	control	NK	ASAP-seq
0.548524	0.184375	0.0777196	0.299004	0.121725	0.70683	2.03098	2.08635	0.823666	0.245642	0	1.03193	0.238644	0.398154	control_asap	asap	control	T	ASAP-seq
3.14057	-10.6581	0.310193	0.139209	0.230228	0.104446	0.452495	0.566878	0.716044	0.280483	0.472308	0.948049	1.23132	2.42219	control_asap	asap	control	NK	ASAP-seq
-1.06221	-3.75342	0.847379	0.181614	0.0422429	0.199007	0.836362	1.39897	0.771302	0.150043	0	0.517263	0.238644	0	control_asap	asap	control	T	ASAP-seq
3.29218	-10.2744	0.775595	0.139209	0	0.199007	0.151428	0.323081	0.299196	0.209542	0	0.856482	1.06011	2.40026	control_asap	asap	control	NK	ASAP-seq
-7.47618	-7.14466	0.498686	0.52888	1.07897	0.228639	2.35749	2.69631	1.20152	1.57555	1.72063	1.37005	0.592541	0.68216	control_asap	asap	control	Myeloid	ASAP-seq
0.273081	-3.22463	0	0.0949245	0.121725	0.199007	1.35097	1.73552	0.458241	0.104433	0.113988	0.643558	0.238644	0	control_asap	asap	control	T	ASAP-seq
3.07414	7.91326	0.0396146	0.181614	0.0422429	0.257419	1.70404	2.34556	1.00937	1.4177	1.86148	1.03193	0.731456	0.398154	control_asap	asap	control	T	ASAP-seq
0.820623	0.886188	0.149832	0.370246	0.445277	0.257419	1.37192	2.02535	1.05087	1.48445	1.4205	1.18114	0.431167	0.798715	control_asap	asap	control	T	ASAP-seq
7.20256	-1.19435	0.114426	0.139209	0.230228	0.364907	1.88081	2.03785	0.920822	0.31887	0	1.37005	0.431167	0.550206	control_asap	asap	control	T	ASAP-seq
0.175786	-3.186	0.280112	0.181614	0	0.13697	1.80308	2.10975	0.920822	0.280483	0.216302	1.31096	0.238644	0.68216	control_asap	asap	control	T	ASAP-seq
-12.1278	1.55158	0.114426	0.222295	1.0028	0.104446	0.399101	0.619555	0.771302	0.295051	0	0.856482	0.238644	0.68216	control_asap	asap	control	B	ASAP-seq
3.21228	-10.9838	0.184027	0.299004	0.159216	0.104446	0.399101	0.452391	0.381877	0.161128	0.113988	0.203602	0.731456	1.3056	control_asap	asap	control	NK	ASAP-seq
2.08816	7.23142	0.0777196	0.139209	0.159216	0.285393	1.61056	2.08635	0.771302	1.18368	1.07562	0.948049	0	0.550206	control_asap	asap	control	T	ASAP-seq
1.16887	-2.0261	0.184027	0.139209	0.0827735	0.0708281	1.67384	2.07445	0.657554	0.245642	0.309112	0.755676	0.238644	0.550206	control_asap	asap	control	T	ASAP-seq
-7.5702	-5.56806	0.614431	3.08471	1.42306	0.571355	2.25147	2.48195	0.966076	1.36949	1.36039	1.03193	0.962089	0.550206	control_asap	asap	control	Myeloid	ASAP-seq
2.05249	6.35948	0.114426	0.40405	0.195352	0.199007	1.94126	2.23968	0.657554	1.58489	1.74201	1.10932	0.592541	0.68216	control_asap	asap	control	T	ASAP-seq
1.74972	3.73818	0.0777196	0.468412	0.195352	0.13697	1.76183	2.25978	1.09071	1.01804	1.07562	0.856482	0.853407	0.398154	control_asap	asap	control	T	ASAP-seq
-7.77028	-7.31714	0.149832	0.299004	1.82791	0.312606	2.08322	2.30834	1.33242	0.459185	0.309112	1.42584	0.431167	0.550206	control_asap	asap	control	Myeloid	ASAP-seq
1.9845	7.38034	0.114426	0.181614	0.29653	0.364907	1.56033	2.27949	0.716044	1.29074	1.65362	1.10932	0.731456	0.218763	control_asap	asap	control	T	ASAP-seq
1.81264	6.4015	0.114426	0.299004	0.195352	0.199007	2.08322	2.57328	0.458241	1.12867	1.07562	1.70769	0	0	control_asap	asap	control	T	ASAP-seq
1.08327	2.47198	0.0396146	0.139209	0.417245	0.390066	1.6427	1.97372	0.873424	1.41456	1.44925	0.643558	0.731456	0.218763	control_asap	asap	control	T	ASAP-seq
-7.51831	-5.6758	0.217092	0.33526	1.31327	0.168469	0.724023	0.669594	1.09071	1.07046	1.3909	0.755676	0.238644	0	control_asap	asap	control	Myeloid	ASAP-seq
7.18958	-1.34548	0	0.222295	0.263928	0.13697	1.28534	1.48894	0.657554	0.204277	0.309112	0.948049	0.431167	0.218763	control_asap	asap	control	T	ASAP-seq
-6.96469	-7.91416	0.0777196	0.181614	0.358708	0.036041	0.836362	1.06708	0.529185	0.438518	0.394036	0.37268	0.238644	0.398154	control_asap	asap	control	Myeloid	ASAP-seq
3.18133	6.66727	0.0396146	0.0485882	0.29653	0.438561	1.96446	2.10975	0.873424	1.42862	1.53086	0.643558	0.731456	0.550206	control_asap	asap	control	T	ASAP-seq
3.15392	-11.1635	0.339395	0.181614	0.328102	0.312606	0.683585	1.03373	0.920822	0.391486	0.394036	0.643558	2.0804	3.17749	control_asap	asap	control	NK	ASAP-seq
3.098	5.26868	0	0.0485882	0.263928	0.13697	1.47055	1.8909	0.458241	1.38582	1.55665	0.643558	0.853407	0	control_asap	asap	control	T	ASAP-seq
2.68089	6.26629	0.149832	0.0949245	0.524945	0.414608	2.25147	2.90457	1.44815	1.82867	2.06459	1.42584	0.431167	0.903091	control_asap	asap	control	T	ASAP-seq
-7.50736	-7.78102	0.881427	0.557796	1.28979	0.0708281	0.904805	1.48894	0.299196	1.02504	1.50439	1.18114	1.14937	1.64038	control_asap	asap	control	Myeloid	ASAP-seq
2.11076	7.75014	0.339395	0.139209	0	0.199007	2.17088	2.57328	1.33242	1.67495	1.89833	1.62227	0.431167	0.398154	control_asap	asap	control	T	ASAP-seq
1.27883	5.97626	0.0396146	0.181614	0.29653	0.168469	1.99827	2.36366	1.12903	1.55662	1.88007	0.856482	0.431167	0.550206	control_asap	asap	control	T	ASAP-seq
1.09186	0.372279	0.0777196	0.33526	0.0827735	0.364907	1.50743	2.0502	0.657554	1.17572	1.26286	1.03193	0	0.68216	control_asap	asap	control	T	ASAP-seq
1.97514	-4.42206	0.114426	0.299004	0.0827735	0.228639	2.17088	2.48989	0.920822	0.413139	0.394036	1.03193	0	0.798715	control_asap	asap	control	T	ASAP-seq
-8.03033	-9.41234	0.280112	0.639843	0.472544	0.228639	1.73335	2.39891	1.05087	1.33431	1.32893	1.47868	0.853407	1.48693	control_asap	asap	control	Myeloid	ASAP-seq
0.248958	0.225463	0.0777196	0.499103	0.29653	0.199007	1.39244	1.37515	0.657554	0.280483	0.216302	0.643558	0.431167	0.550206	control_asap	asap	control	T	ASAP-seq
3.96042	5.64629	0.0777196	0.0485882	0.159216	0.285393	2.334	2.48195	0.657554	1.6822	1.63024	1.42584	0.731456	0	control_asap	asap	control	T	ASAP-seq
-8.92347	-8.50793	0.114426	0.299004	0.0827735	0.0708281	0.342693	0.88796	0.529185	0.193663	0.113988	0.643558	0.431167	0.218763	control_asap	asap	control	Myeloid	ASAP-seq
-8.38398	-8.72726	0.339395	0.222295	0.445277	0.199007	0.503183	0.452391	0.716044	0.295051	0.309112	1.31096	1.14937	1.43007	control_asap	asap	control	Myeloid	ASAP-seq
-7.52388	-6.72393	0.184027	1.20598	0.445277	0.0708281	0.551425	0.323081	0.771302	0.275579	0.113988	0.517263	0	0	control_asap	asap	control	Myeloid	ASAP-seq
1.44978	-1.52997	0.546603	0.299004	0.0827735	0.312606	1.19056	1.48894	0.873424	0.198984	0.309112	1.10932	0	0	control_asap	asap	control	T	ASAP-seq
-1.6015	-3.63052	0.184027	0.139209	0.0422429	0.312606	1.67384	1.97372	0.920822	0.250694	0.113988	1.03193	1.61798	1.99578	control_asap	asap	control	T	ASAP-seq
-9.02437	-8.19738	0.0777196	0.0485882	0	0.13697	0.399101	0.511272	0.299196	0.275579	0.309112	0.203602	0.238644	0.218763	control_asap	asap	control	Myeloid	ASAP-seq
-1.11665	-3.20635	0.217092	0.436749	0.574736	0.438561	2.59105	3.27191	1.05087	2.09389	2.06459	1.8939	0.962089	0.997596	control_asap	asap	control	T	ASAP-seq
-0.0575414	0.216883	0.184027	0.613235	0.499088	0.285393	1.90543	2.40753	1.20152	1.83696	1.89833	0.948049	0.238644	0.550206	control_asap	asap	control	T	ASAP-seq
-7.21991	-9.97811	1.2071	1.11229	0.710765	0.036041	0.597447	0.963501	0.458241	0.678697	0.612571	0.37268	1.23132	1.89075	control_asap	asap	control	T	ASAP-seq
-8.01199	-9.19784	0.114426	0.261385	0.121725	0.036041	0.551425	0.566878	0.381877	0.21999	0.216302	0.517263	0	0.398154	control_asap	asap	control	Myeloid	ASAP-seq
4.36175	7.07385	0	0.0949245	0.195352	0.285393	2.10337	2.42456	0.771302	1.63662	1.63024	1.37005	0.592541	0.218763	control_asap	asap	control	T	ASAP-seq
0.886275	-4.16132	0.0396146	0.139209	0.0827735	0.228639	1.67384	2.22947	0.529185	0.270651	0	1.10932	0.238644	0.398154	control_asap	asap	control	T	ASAP-seq
-8.01922	-9.69075	2.05787	0.639843	1.07897	0.228639	1.11307	0.963501	0.966076	0.507112	0.544897	1.31096	0.731456	1.08394	control_asap	asap	control	Myeloid	ASAP-seq
3.18288	5.46306	0.0396146	0.0485882	0	0.168469	1.91752	2.15496	0.529185	0.982321	1.11598	1.03193	0.592541	0.218763	control_asap	asap	control	T	ASAP-seq
-8.93044	-8.23821	0.184027	0.261385	0.445277	0.0708281	0.342693	0.452391	0.209058	0.483436	1.11598	0.643558	0.238644	0.550206	control_asap	asap	control	Myeloid	ASAP-seq
-7.53173	-9.71474	0.339395	0.40405	0.0827735	0.199007	0.21933	0.619555	0.771302	0.116032	0.113988	0.37268	0.592541	1.16341	control_asap	asap	control	Myeloid	ASAP-seq
-7.05131	-8.26509	0.149832	0.0949245	0	0.0708281	0.151428	0.389825	0.209058	0.116032	0.113988	0	0	0	control_asap	asap	control	Myeloid	ASAP-seq
0.150773	0.720872	0.448356	0.181614	0.388405	0.339099	1.92946	2.26968	0.657554	1.55799	1.67646	0.643558	0.731456	0.218763	control_asap	asap	control	T	ASAP-seq
-0.144977	0.405167	0.184027	0.40405	0.417245	0.13697	1.21511	2.19822	1.33242	1.76534	1.84253	1.03193	0.853407	0.550206	control_asap	asap	control	T	ASAP-seq
-7.70717	-7.27777	0.280112	0.830509	0.79215	0.484813	1.74769	2.22947	0.771302	1.3428	1.65362	0.856482	0.431167	0.398154	control_asap	asap	control	Myeloid	ASAP-seq
-7.41022	-8.20543	0.636055	0.436749	0.499088	0.285393	2.08322	2.43296	1.09071	1.43172	1.76294	1.10932	0.731456	0.798715	control_asap	asap	control	Myeloid	ASAP-seq
-7.06443	-7.9169	0.0777196	0.299004	0.263928	0.036041	0.551425	0.762736	1.59995	0.23546	0.216302	0	0.238644	0.903091	control_asap	asap	control	Myeloid	ASAP-seq
1.39508	6.80474	0.0396146	0	0.0422429	0.199007	1.70404	1.68377	0.716044	1.19158	1.22811	0.37268	0	0.218763	control_asap	asap	control	T	ASAP-seq
1.39594	5.77912	0.0777196	0.181614	0.0422429	0.104446	2.0522	2.39891	0.529185	1.57689	1.80353	1.62227	0.962089	0.550206	control_asap	asap	control	T	ASAP-seq
-0.111716	0.668502	1.52529	0.52888	1.07897	0.507161	2.19847	2.67025	1.23588	2.00117	2.15252	1.47868	0.962089	0.903091	control_asap	asap	control	T	ASAP-seq
-7.39698	-7.62713	0.114426	0.181614	0.29653	0.168469	1.95293	2.22947	1.42045	1.40666	1.36039	0.948049	0.853407	0.398154	control_asap	asap	control	Myeloid	ASAP-seq
-7.30681	-7.60027	0.718159	0.639843	3.49568	0.199007	2.18016	2.61599	1.12903	1.59938	1.69879	1.37005	2.70907	3.49755	control_asap	asap	control	Myeloid	ASAP-seq
-8.46841	-8.38412	0.149832	0.370246	0.667446	0.312606	1.68905	1.70132	1.05087	1.41298	0.845062	1.24816	1.61798	3.03531	control_asap	asap	control	Myeloid	ASAP-seq
6.5048	-3.26807	0.217092	0.261385	0.0422429	0.257419	2.06265	2.57328	0.771302	0.31887	0.113988	1.18114	0	0.798715	control_asap	asap	control	T	ASAP-seq
-7.49504	-6.64469	0.422209	0.763197	0.752286	0.104446	1.13957	1.53106	0.657554	1.25262	1.11598	0.517263	0.238644	0.218763	control_asap	asap	control	Myeloid	ASAP-seq
-8.23621	-9.47864	0.812131	0.468412	0.970634	0.285393	1.94126	2.13261	1.33242	1.54287	1.55665	1.18114	0.731456	1.54074	control_asap	asap	control	Myeloid	ASAP-seq
-8.75446	-8.78263	0.184027	0.468412	0.388405	0.104446	0.551425	0.806243	0.771302	0.29986	0.544897	0.37268	0.238644	0.798715	control_asap	asap	control	Myeloid	ASAP-seq
-7.51447	-7.11021	0.280112	0.261385	0.710765	0.036041	0.597447	0.323081	0.595428	0.23546	0.216302	0.517263	0	0	control_asap	asap	control	Myeloid	ASAP-seq
-7.07691	-8.21287	0.0396146	0.40405	0.159216	0.199007	1.39244	1.73552	1.26911	1.38744	1.4205	1.03193	0.592541	0.68216	control_asap	asap	control	Myeloid	ASAP-seq
-7.34016	-7.47747	0.217092	0.613235	0.263928	0.438561	2.00929	2.33638	1.20152	1.52472	1.65362	1.10932	0.592541	0.550206	control_asap	asap	control	Myeloid	ASAP-seq
0.100542	-3.33437	0.249098	0.181614	0.263928	0.13697	1.23907	1.37515	0.823666	1.29074	1.32893	0.755676	0.431167	0	control_asap	asap	control	T	ASAP-seq
2.18709	7.94487	0.114426	0.261385	0.358708	0.390066	2.70663	3.12406	1.30126	2.03049	2.18019	1.62227	0.592541	0.550206	control_asap	asap	control	T	ASAP-seq
-8.61352	-7.81979	0.636055	0.52888	0.986848	0.104446	0.8003	0.806243	0.458241	0.511004	0.612571	1.03193	0.592541	0.550206	control_asap	asap	control	Myeloid	ASAP-seq
0.969909	1.37772	0.0396146	0.0485882	0.195352	0.168469	1.6427	1.8006	0.920822	1.40348	1.55665	0.948049	0.592541	0.398154	control_asap	asap	control	T	ASAP-seq
0.192121	0.198077	0.114426	0.181614	0.230228	0.228639	1.37192	1.81622	0.716044	1.74633	1.84253	0.856482	0.853407	0.398154	control_asap	asap	control	T	ASAP-seq
-7.24798	-8.90406	0.367768	0.261385	0.159216	0.199007	0.399101	0.717249	0.657554	0.355837	0	0.856482	0.238644	0.68216	control_asap	asap	control	Myeloid	ASAP-seq
-0.632713	-3.18523	0.698256	0.139209	0.195352	0.228639	2.00929	2.48195	0.823666	0.29986	0.216302	1.03193	1.06011	2.14951	control_asap	asap	control	T	ASAP-seq
-7.45116	-9.99484	0.217092	0.299004	1.61198	0.339099	0.968862	1.09936	0.823666	0.450969	0.544897	1.18114	0.592541	0.997596	control_asap	asap	control	Myeloid	ASAP-seq
-7.12499	-9.87557	1.79356	1.29164	0.263928	0.414608	2.78026	3.05011	1.44815	2.29682	2.36641	1.47868	1.44322	1.73098	control_asap	asap	control	Myeloid	ASAP-seq
-6.88093	-8.33143	0.249098	0.499103	0.195352	0.228639	0.968862	0.717249	0.920822	0.387099	0.394036	1.10932	1.61798	2.67066	control_asap	asap	control	Myeloid	ASAP-seq
7.09366	-2.58057	0	0.0485882	0.121725	0.13697	0.8003	1.13062	0.209058	0.121782	0	0	0	0.218763	control_asap	asap	control	T	ASAP-seq
-8.22714	-9.17429	0.280112	0.370246	0.388405	0.199007	0.968862	0.762736	0.823666	0.42167	0.544897	1.10932	0	0.550206	control_asap	asap	control	Myeloid	ASAP-seq
-7.95198	-8.83541	0.280112	0.0485882	0.230228	0.104446	0.551425	0.669594	0.109982	0.188314	0	0.37268	0	0	control_asap	asap	control	Myeloid	ASAP-seq
0.710536	1.84885	0.149832	0.436749	0.472544	0.339099	2.06265	2.23968	1.05087	1.96189	1.95117	1.74781	0.238644	0.218763	control_asap	asap	control	T	ASAP-seq
2.33149	-9.72287	0	0.181614	0.0827735	0.168469	0.21933	0.323081	0.209058	0.260722	0	0	1.44322	2.12059	control_asap	asap	control	NK	ASAP-seq
-11.9495	0.978765	0.249098	0.468412	1.0642	0.339099	0.724023	0.88796	1.09071	0.35129	0.113988	1.18114	0.238644	0.218763	control_asap	asap	control	B	ASAP-seq
-7.79234	-7.17629	0.422209	0.40405	0.903014	0.13697	1.21511	1.57148	0.823666	0.914614	0.895623	0.856482	0.592541	1.5918	control_asap	asap	control	Myeloid	ASAP-seq
-8.60568	-8.49963	0.114426	0.557796	0.0827735	0.036041	0.904805	0.88796	0.771302	0.35129	0.113988	1.10932	0.592541	1.08394	control_asap	asap	control	Myeloid	ASAP-seq
-8.14804	-9.33229	0.184027	0.181614	0.159216	0.168469	0.762888	0.762736	0.529185	0.250694	0.216302	0.755676	0	0	control_asap	asap	control	Myeloid	ASAP-seq
-6.87163	-8.64791	0.149832	0.370246	0.121725	0.036041	0.503183	0.566878	0.299196	0.23546	0.216302	0.203602	0	0.398154	control_asap	asap	control	Myeloid	ASAP-seq
-7.52233	-6.93275	0.217092	0.181614	0.499088	0.168469	0.683585	0.452391	0.595428	0.275579	0.216302	0.517263	0.431167	0.903091	control_asap	asap	control	Myeloid	ASAP-seq
-7.56173	-7.41196	0.498686	0.33526	0.417245	0.168469	0.399101	0.999234	0.381877	0.250694	0.216302	0.643558	0.431167	0.218763	control_asap	asap	control	Myeloid	ASAP-seq
-7.67189	-6.91639	0.698256	0.786141	1.16332	0.461955	2.26853	2.57328	0.823666	1.62903	1.84253	1.62227	0.238644	0.903091	control_asap	asap	control	Myeloid	ASAP-seq
0.985382	0.783778	0.310193	0.0485882	0.195352	0.312606	1.50743	2.0624	0.771302	1.20526	1.53086	1.31096	0	0.218763	control_asap	asap	control	T	ASAP-seq
0.999734	0.817418	0.0396146	0.0949245	0.159216	0.104446	1.41255	1.55148	0.716044	1.1535	1.4772	1.18114	0.238644	0.218763	control_asap	asap	control	T	ASAP-seq
-8.46058	-7.57726	0.339395	0.436749	2.77355	0.199007	2.10337	2.20874	1.05087	0.342134	0.544897	0	1.23132	2.14951	control_asap	asap	control	Myeloid	ASAP-seq
-8.3025	-9.03676	0.422209	0.370246	0.574736	0.199007	0.724023	1.03373	1.00937	0.413139	0.216302	1.03193	0	0.68216	control_asap	asap	control	Myeloid	ASAP-seq
-11.5368	0.557833	1.88351	0.715665	2.49586	0.414608	1.52538	2.16595	0.966076	1.54149	1.60631	0.755676	0.592541	1.23703	control_asap	asap	control	B	ASAP-seq
-0.437986	-2.88561	0.847379	0.222295	0.263928	0.13697	1.82967	2.25978	1.20152	0.30941	0.113988	1.66589	0.592541	0.798715	control_asap	asap	control	T	ASAP-seq
-0.000322596	-0.46902	1.81353	0.370246	0.937396	0.669959	2.5408	2.58053	1.12903	1.57153	1.63024	1.66589	0.731456	0.798715	control_asap	asap	control	T	ASAP-seq
-0.163826	0.837244	0.422209	0.499103	1.42306	0.228639	1.41255	1.93317	1.20152	1.85028	2.19374	1.37005	0.731456	0.398154	control_asap	asap	control	T	ASAP-seq
1.68639	-4.53258	0.217092	0.40405	0.263928	0	2.21645	2.35465	0.920822	0.23546	0	0.948049	0.731456	1.68671	control_asap	asap	control	T	ASAP-seq
-0.673845	2.18109	0.0396146	0.933512	0.0827735	0.199007	1.45159	1.68377	0.381877	1.01804	1.26286	1.24816	0	0.218763	control_asap	asap	control	T	ASAP-seq
-1.13424	-2.73973	0.280112	0.181614	0.472544	0.484813	2.26853	2.73417	0.873424	1.47856	2.00136	1.57666	0.853407	0.997596	control_asap	asap	control	T	ASAP-seq
7.68759	-2.63702	0.0777196	0.222295	0.524945	0.285393	1.98713	2.26968	0.299196	0.204277	0.113988	1.47868	0.431167	0.550206	control_asap	asap	control	T	ASAP-seq
6.31455	-3.17623	0.0396146	0.33526	0.68934	0.199007	1.52538	1.55148	1.00937	0.49139	0.216302	0.517263	0.431167	0.398154	control_asap	asap	control	T	ASAP-seq
2.40618	-10.3993	0.217092	0.139209	0.0422429	0.257419	0.8003	0.619555	1.12903	0.417414	0.216302	0.755676	1.71954	2.60057	control_asap	asap	control	NK	ASAP-seq
-11.2769	0.997914	2.91325	0.715665	1.84851	0.199007	0.551425	0.806243	0.873424	0.425909	0.309112	0.755676	0	0.218763	control_asap	asap	control	B	ASAP-seq
0.805442	2.10212	0.367768	0.33526	0.472544	0.631676	2.95645	3.34512	1.42045	2.28634	2.44272	1.74781	0.853407	0	control_asap	asap	control	T	ASAP-seq
0.75157	1.69918	0.0777196	0.181614	0.0827735	0.104446	1.68905	2.07445	0.920822	1.28538	1.3909	0.517263	0	0.218763	control_asap	asap	control	T	ASAP-seq
3.38208	-10.7705	0.94623	0.299004	0.159216	0.13697	0.503183	0.323081	0.299196	0.280483	0.309112	0.755676	1.81173	2.79763	control_asap	asap	control	NK	ASAP-seq
-1.05602	-9.19436	0.0777196	0.0949245	0.159216	0.0708281	0.282912	0.251563	0.381877	0.198984	0.113988	0.948049	1.06011	2.02847	control_asap	asap	control	NK	ASAP-seq
0.199105	1.8587	0.0777196	0.139209	0.358708	0.228639	2.03098	2.14385	1.16593	1.33089	1.63024	1.74781	0.238644	0.398154	control_asap	asap	control	T	ASAP-seq
-0.0512615	1.48756	0.114426	0.261385	0.710765	0.104446	1.65839	2.22947	0.920822	1.26731	1.32893	0.755676	0.592541	0	control_asap	asap	control	T	ASAP-seq
6.51205	-3.32413	0.0777196	0.139209	0.121725	0.199007	1.543	1.94687	0.716044	0.21478	0	0.948049	0.431167	0.398154	control_asap	asap	control	T	ASAP-seq
2.01232	-10.3368	0.217092	0.0949245	0.121725	0.285393	0.452495	0.619555	0.873424	0.304647	0.113988	0.517263	0.962089	1.64038	control_asap	asap	control	NK	ASAP-seq
2.73702	6.07007	0	0.222295	0.0422429	0.199007	1.98713	2.43296	0.716044	1.6033	1.58178	0.755676	0.592541	0.997596	control_asap	asap	control	T	ASAP-seq
0.931851	6.85936	0.114426	0.139209	0.29653	0.74239	2.09335	2.46589	1.09071	1.38744	1.63024	1.18114	0.853407	0.550206	control_asap	asap	control	T	ASAP-seq
4.0368	-11.0369	0.0777196	0	0.55015	0.0708281	0.503183	0.619555	0.529185	0.161128	0.113988	0.517263	3.20754	4.21595	control_asap	asap	control	NK	ASAP-seq
0.781303	2.12046	0.114426	0.181614	0.499088	0.688564	2.12313	2.45776	1.30126	1.87243	1.96818	1.03193	0.731456	0.68216	control_asap	asap	control	T	ASAP-seq
2.31414	5.32747	0.217092	0.0949245	0.29653	0.228639	1.96446	2.08635	0.595428	1.31363	1.74201	0.948049	0.431167	0	control_asap	asap	control	T	ASAP-seq
-11.4248	3.12086	1.38387	0.665761	0.830487	0.13697	0.282912	0.566878	0.595428	0.31887	0.113988	0.517263	0.592541	0.550206	control_asap	asap	control	B	ASAP-seq
-1.15655	-9.11032	0.0777196	0.0949245	0.121725	0.0708281	0.151428	0.251563	0.716044	0.177528	0.113988	0.203602	0.731456	1.68671	control_asap	asap	control	NK	ASAP-seq
-11.3541	3.94992	0.0777196	0.893575	0.328102	0.13697	0.551425	0.619555	0.771302	0.32824	0.216302	0.755676	0	0.398154	control_asap	asap	control	B	ASAP-seq
-8.29197	-8.52123	0.217092	0.139209	0.121725	0.228639	1.41255	1.8617	0.966076	1.15554	1.4205	0.856482	0.853407	0.218763	control_asap	asap	control	Myeloid	ASAP-seq
0.640858	5.01327	0.0396146	0.52888	0.358708	0.312606	2.59716	2.89407	1.39196	1.90475	1.91625	1.42584	0.962089	0.218763	control_asap	asap	control	T	ASAP-seq
2.46407	-10.0908	0.82991	0.0949245	0.195352	0.104446	0.151428	0.323081	0	0.150043	0	0.517263	0.431167	1.85314	control_asap	asap	control	NK	ASAP-seq
-0.416339	-3.28479	0.114426	0.181614	0.328102	0.0708281	1.05786	1.30009	0.381877	0.0808239	0	0.643558	1.06011	1.68671	control_asap	asap	control	T	ASAP-seq
-7.20737	-8.48146	1.62558	0.5859	0.230228	0.312606	2.07299	2.12125	1.52693	1.65411	1.4772	1.78638	0.592541	1.64038	control_asap	asap	control	Myeloid	ASAP-seq
-7.61559	-8.67407	0.217092	0.665761	0.472544	0.285393	1.05786	1.39897	1.4751	0.610743	0.612571	1.31096	1.67005	1.85314	control_asap	asap	control	Myeloid	ASAP-seq
-1.29604	-9.87212	0	0.0485882	0.0827735	0.0708281	0.151428	0.174532	0.529185	0.177528	0	0	1.71954	2.3314	control_asap	asap	control	NK	ASAP-seq
4.02275	-10.9023	0.114426	0.261385	0.195352	0.199007	0.399101	0.669594	0.529185	0.295051	0.309112	0.755676	1.44322	3.27457	control_asap	asap	control	NK	ASAP-seq
-11.83	3.04298	0.473838	0.933512	0.920352	0.13697	0.724023	0.566878	0.920822	0.323566	0.675954	0.517263	0.238644	0.398154	control_asap	asap	control	B	ASAP-seq
2.92496	5.15945	0.149832	0.0485882	0.195352	0.364907	1.98713	2.31778	1.23588	1.52612	1.63024	1.18114	0.853407	0.398154	control_asap	asap	control	T	ASAP-seq
-0.569409	-10.3804	0.0396146	0.33526	0.0827735	0.199007	0.724023	0.847936	1.05087	0.387099	0.216302	0.643558	1.71954	2.30736	control_asap	asap	control	NK	ASAP-seq
-7.11674	-7.94421	2.53029	1.35782	1.34749	0.550412	1.81646	1.81622	1.12903	1.32402	1.55665	1.47868	0.731456	0.398154	control_asap	asap	control	Myeloid	ASAP-seq
1.78186	-0.262201	0.149832	0.139209	0.0422429	0.651	1.62676	2.01269	0.529185	0.280483	0.309112	0.755676	0.431167	0.398154	control_asap	asap	control	T	ASAP-seq
-7.53991	-7.42037	0.280112	0.33526	1.0028	0.0708281	0.999415	1.61033	1.20152	0.391486	0.472308	1.10932	0.431167	1.48693	control_asap	asap	control	Myeloid	ASAP-seq
6.89758	-3.11862	0	0.181614	0.121725	0.339099	1.23907	1.48894	0.458241	0.138834	0.113988	0.643558	0	0.398154	control_asap	asap	control	T	ASAP-seq
-7.04399	-7.92135	0.184027	0.222295	0.29653	0.199007	2.23412	2.21916	0.299196	0.182935	0.216302	0.948049	0.238644	0.550206	control_asap	asap	control	Myeloid	ASAP-seq
2.32757	-10.7362	0.184027	0.181614	1.63748	0.285393	0.871169	1.44497	1.33242	1.13909	1.65362	0.37268	2.20671	3.36305	control_asap	asap	control	NK	ASAP-seq
-1.31931	-9.5628	0.698256	0.299004	0.121725	0.104446	0.452495	0.619555	0.458241	0.23546	0.472308	0.948049	1.67005	2.75189	control_asap	asap	control	NK	ASAP-seq
-7.02895	-8.34397	1.32119	0.665761	0.159216	0.104446	1.28534	1.66591	0.458241	0.858589	0.94375	0.755676	0	0.218763	control_asap	asap	control	Myeloid	ASAP-seq
-0.750503	-10.1939	0.0396146	0.139209	0.0422429	0.0708281	0.342693	0.389825	0.209058	0.133182	0.113988	0.643558	1.67005	2.76737	control_asap	asap	control	NK	ASAP-seq
-1.32177	-4.09226	0.249098	0.222295	0.195352	0.104446	1.62676	2.47395	0.771302	0.295051	0	1.57666	0.731456	1.81405	control_asap	asap	control	T	ASAP-seq
-11.7735	2.75666	0.114426	0.33526	0.29653	0.036041	0.452495	0.251563	0.657554	0.204277	0.113988	0.755676	0	0.218763	control_asap	asap	control	B	ASAP-seq
-8.02677	-8.85061	0.310193	0.468412	1.78541	0.364907	0.871169	1.55148	1.05087	0.754579	0.845062	1.18114	0.962089	0.997596	control_asap	asap	control	Myeloid	ASAP-seq
3.80299	-10.1444	0.657222	0.261385	0.159216	0.199007	0.597447	0.847936	0.823666	0.342134	0.216302	0.643558	1.9358	2.91029	control_asap	asap	control	NK	ASAP-seq
-1.58837	-3.96331	0.0396146	0	0.0422429	0.104446	1.48916	1.66591	0.299196	0.182935	0	0.755676	1.06011	2.06013	control_asap	asap	control	T	ASAP-seq
0.793929	0.383305	0.149832	0.261385	0.358708	0.339099	1.68905	2.12125	1.26911	1.6033	1.78344	1.24816	0.431167	0.218763	control_asap	asap	control	T	ASAP-seq
0.289665	-3.36194	0.217092	0.0485882	0.0827735	0.13697	0.683585	1.21894	0.823666	0.177528	0	0.517263	0.592541	0.997596	control_asap	asap	control	T	ASAP-seq
-7.39913	-5.57959	0.522932	1.98421	0.55015	0.199007	1.13957	1.19036	1.42045	0.364869	0.472308	0.517263	0.238644	1.3056	control_asap	asap	control	Myeloid	ASAP-seq
2.25877	-3.89444	0.114426	0.370246	0.230228	0.390066	2.80034	2.93542	1.23588	0.295051	0.394036	0	0.731456	2.14951	control_asap	asap	control	T	ASAP-seq
3.26757	6.70176	0.977123	0.261385	0.645062	0.312606	2.38044	2.62294	1.05087	1.81822	2.22031	1.57666	0.853407	0.398154	control_asap	asap	control	T	ASAP-seq
-11.7389	0.524028	0.448356	0.872992	2.89755	0.390066	2.04165	2.59487	0.920822	1.54149	1.50439	1.31096	0.238644	0.903091	control_asap	asap	control	B	ASAP-seq
-12.0544	3.56335	0.522932	0.52888	0.937396	0.104446	0.452495	0.323081	0.657554	0.225173	0.216302	0.37268	0.238644	0.398154	control_asap	asap	control	B	ASAP-seq
1.94741	6.16833	0.114426	0.181614	0.0422429	0.13697	1.59409	2.10975	0.823666	1.13285	1.36039	0.948049	0.238644	0	control_asap	asap	control	T	ASAP-seq
1.16914	-1.87719	0	0.222295	0.121725	0.036041	1.45159	1.78472	0.595428	0.144454	0	0.856482	0	0.798715	control_asap	asap	control	T	ASAP-seq
1.62455	-0.519396	0.0396146	0.181614	0.0827735	0.104446	1.02906	1.6292	0.299196	0.880304	1.29644	0.643558	0	0	control_asap	asap	control	T	ASAP-seq
2.00162	1.01309	0.339395	0.299004	0	0.339099	1.3077	2.09812	0.823666	1.21491	1.22811	0.856482	0.431167	0	control_asap	asap	control	T	ASAP-seq
2.12137	-9.68639	0.217092	0.0485882	0.0827735	0.13697	0.282912	0.389825	0.299196	0.250694	0.113988	0.755676	0.962089	2.30736	control_asap	asap	control	NK	ASAP-seq
3.99753	5.71633	0.0777196	0.0949245	0.0827735	0.339099	2.09335	2.30834	1.05087	1.20137	1.55665	1.37005	0.431167	0.218763	control_asap	asap	control	T	ASAP-seq
2.53957	-10.8536	0.546603	0	0.121725	0.0708281	0.342693	0.323081	0.458241	0.161128	0	0.643558	1.06011	1.99578	control_asap	asap	control	NK	ASAP-seq
1.75259	7.25927	0.0777196	0.0949245	0.328102	0.228639	2.17088	2.74648	1.26911	1.93232	1.88007	0.948049	0.592541	0.68216	control_asap	asap	control	T	ASAP-seq
1.66754	5.97472	0.0777196	0.261385	0.0827735	0.104446	1.47055	1.83161	0.595428	1.14735	1.29644	1.24816	0.431167	0.218763	control_asap	asap	control	T	ASAP-seq
-8.78687	-8.88266	0.569728	0.33526	0.472544	0.228639	2.06265	2.24978	0.529185	1.86343	1.69879	1.42584	1.81173	2.99942	control_asap	asap	control	Myeloid	ASAP-seq
2.15723	-10.375	0.367768	0.0949245	0.0422429	0.199007	0.399101	0.619555	0.529185	0.161128	0.113988	0.643558	1.50493	2.46467	control_asap	asap	control	NK	ASAP-seq
3.37679	5.20311	0.0777196	0.139209	0.0827735	0.285393	2.50138	2.9505	1.00937	1.8594	1.69879	0.517263	0.853407	0.68216	control_asap	asap	control	T	ASAP-seq
1.52617	4.26156	0.0396146	0.181614	0.358708	0.793465	2.02019	2.44956	0.595428	1.31014	1.3909	1.18114	0.238644	0.218763	control_asap	asap	control	T	ASAP-seq
3.43372	-3.06662	1.23098	0.468412	0.328102	0.364907	2.53434	2.59487	1.4751	0.518743	0.216302	0.643558	0.238644	0	control_asap	asap	control	T	ASAP-seq
0.816536	2.96433	0.0396146	0.222295	0.195352	0.104446	1.23907	1.76859	0.657554	0.772683	0.989667	0.755676	0.431167	0.398154	control_asap	asap	control	T	ASAP-seq
3.89317	6.04072	0.0396146	0.0485882	0.195352	0.104446	1.23907	1.55148	0.458241	0.960257	0.989667	0.37268	0	0	control_asap	asap	control	T	ASAP-seq
-11.8035	1.42402	0.310193	1.11229	1.07897	0	0.503183	0.806243	0.595428	0.290219	0	0.643558	0.431167	0.68216	control_asap	asap	control	B	ASAP-seq
2.08563	5.70257	0	0.222295	0.230228	0.52902	1.81646	2.19822	0.823666	1.22637	1.60631	1.24816	0.238644	0.218763	control_asap	asap	control	T	ASAP-seq
-0.200733	1.63961	0	2.75603	0.811502	0.793465	1.68905	1.76859	1.09071	1.62393	1.4205	1.37005	0.431167	0.550206	control_asap	asap	control	T	ASAP-seq
6.53849	-2.3233	0	0.222295	0.0827735	0.13697	1.45159	1.68377	0.595428	0.23033	0.309112	0.948049	0.431167	0.218763	control_asap	asap	control	T	ASAP-seq
-7.26068	-8.72313	0.677949	0.299004	0.195352	0.036041	0.8003	1.57148	0.458241	0.830766	1.11598	0.856482	0.238644	0.550206	control_asap	asap	control	Myeloid	ASAP-seq
-7.4399	-7.22311	0.422209	0.468412	0.68934	0.390066	1.48916	1.90519	0.920822	1.5915	1.3909	1.31096	0.962089	0.798715	control_asap	asap	control	Myeloid	ASAP-seq
1.87179	7.7828	0.0396146	0.222295	0.159216	0.364907	2.30995	2.69631	1.00937	1.6858	1.69879	1.24816	0.592541	0.68216	control_asap	asap	control	T	ASAP-seq
-0.327126	-4.15957	0.149832	0.222295	0.121725	0.13697	1.77577	1.97372	0.716044	0.23546	0.216302	1.03193	0.431167	0.398154	control_asap	asap	control	T	ASAP-seq
0.490966	-0.530803	0.217092	0.468412	0.230228	0.651	1.74769	2.30834	1.26911	0.35129	0.113988	1.52887	0	0.68216	control_asap	asap	control	T	ASAP-seq
1.46565	7.48491	0.184027	0.499103	0.645062	0.74239	2.94362	3.37165	1.39196	2.16249	2.30811	1.99098	0.962089	0.550206	control_asap	asap	control	T	ASAP-seq
1.67677	6.68818	0.184027	0.0949245	0.230228	0.339099	1.88081	2.34556	0.657554	1.3842	1.55665	1.31096	0.853407	0.218763	control_asap	asap	control	T	ASAP-seq
0.352622	1.43432	0.217092	0.52888	0.121725	0.312606	2.43918	2.56598	1.16593	1.7001	1.72063	1.47868	0.431167	1.08394	control_asap	asap	control	T	ASAP-seq
2.42751	7.21227	0.114426	0.222295	0.772417	0.52902	2.73356	3.06356	1.33242	2.01248	2.07979	1.85933	0.853407	1.08394	control_asap	asap	control	T	ASAP-seq
0.416227	0.755352	0.0396146	0.181614	0.0827735	0.312606	1.41255	1.81622	0.716044	1.38095	1.22811	0.856482	0.238644	0.218763	control_asap	asap	control	T	ASAP-seq
1.45712	-4.22451	0.249098	0.139209	0	0.168469	2.17088	2.39891	0.381877	0.209542	0.113988	0.37268	1.14937	1.927	control_asap	asap	control	T	ASAP-seq
-0.923749	-9.05566	0.184027	0.0949245	0.0827735	0.104446	0.282912	0.389825	0.595428	0.21999	0	0.948049	1.81173	2.73616	control_asap	asap	control	NK	ASAP-seq
-8.35163	-7.49763	0.280112	0.691024	0.937396	0.257419	1.05786	1.35075	0.299196	0.955288	1.03357	0.517263	0.731456	1.927	control_asap	asap	control	Myeloid	ASAP-seq
2.08343	6.24509	0.280112	0.0485882	0.358708	0.364907	2.40287	2.64349	1.55186	1.63662	1.86148	1.03193	0.853407	0.798715	control_asap	asap	control	T	ASAP-seq
1.32878	1.41871	0.0777196	0.222295	0.29653	0.339099	1.45159	2.03785	0.920822	1.42083	1.55665	0.856482	0.731456	0.218763	control_asap	asap	control	T	ASAP-seq
7.52569	-2.89662	0	0.0949245	0.230228	0.228639	1.65839	1.75219	0.458241	0.161128	0	1.10932	0	0.398154	control_asap	asap	control	T	ASAP-seq
1.26808	1.02206	0.0777196	1.44367	0.121725	0.339099	1.65839	2.23968	0.771302	1.40824	1.44925	0.856482	0.238644	0	control_asap	asap	control	T	ASAP-seq
2.58288	5.37628	0.0777196	0.181614	0.195352	0.257419	1.82967	2.20874	0.771302	1.23771	1.11598	1.03193	0	0.218763	control_asap	asap	control	T	ASAP-seq
2.63435	-10.7757	0.657222	0.222295	0.195352	0.312606	0.597447	0.806243	1.33242	0.503205	0.113988	0.856482	2.04616	3.35455	control_asap	asap	control	NK	ASAP-seq
-11.3936	3.92256	1.17017	0.5859	0.710765	0.168469	0.551425	0.389825	0.529185	0.182935	0.113988	0	0.238644	0.218763	control_asap	asap	control	B	ASAP-seq
2.94808	-10.6881	1.02174	0.139209	0.159216	0.199007	0.551425	0.847936	1.26911	0.545367	0.472308	0.948049	1.81173	2.84138	control_asap	asap	control	NK	ASAP-seq
0.547188	0.540564	0.149832	0.370246	0.195352	0.414608	1.94126	2.03785	1.09071	1.53314	1.72063	1.37005	0.592541	0.550206	control_asap	asap	control	T	ASAP-seq
-11.2472	4.15239	1.31035	0.499103	1.42306	1.39772	2.48108	2.82865	0.873424	2.07943	1.91625	1.18114	0.431167	0.68216	control_asap	asap	control	B	ASAP-seq
3.85094	5.79726	0.0396146	0	0.230228	0.257419	1.81646	2.35465	0.716044	1.66642	1.3909	1.37005	0.731456	0.997596	control_asap	asap	control	T	ASAP-seq
3.55638	5.8841	0	0.0949245	0.159216	0.036041	1.19056	1.19036	0.529185	0.784572	1.15477	0.856482	0.731456	0	control_asap	asap	control	T	ASAP-seq
-11.8327	3.62766	0.149832	0.613235	0.263928	0.0708281	0.399101	0.511272	0.529185	0.193663	0.216302	0.755676	0.592541	0.398154	control_asap	asap	control	B	ASAP-seq
3.76835	5.36066	0.0396146	0.261385	0.121725	0.312606	2.12313	2.55122	0.458241	1.50766	1.63024	1.42584	0.238644	0.218763	control_asap	asap	control	T	ASAP-seq
2.19252	-11.1175	0.864548	0.261385	0.0422429	0.104446	0.342693	0.452391	0.529185	0.250694	0.113988	0.37268	2.20671	2.85555	control_asap	asap	control	NK	ASAP-seq
2.31258	-10.3383	0.569728	0.0485882	0.0422429	0.036041	0.551425	0.669594	0.458241	0.295051	0.113988	0.37268	1.30705	2.23154	control_asap	asap	control	NK	ASAP-seq
-0.548957	1.57851	0.367768	2.37105	1.36967	1.42457	2.48108	2.60196	0.771302	1.55389	1.76294	1.57666	0.592541	0.218763	control_asap	asap	control	T	ASAP-seq
-8.77822	-9.00465	0.339395	0.639843	0.920352	0.651	1.97586	2.72171	0.771302	1.79051	2.04916	1.03193	0.731456	0.398154	control_asap	asap	control	T	ASAP-seq
-8.52717	-7.55536	0.149832	0.5859	0.358708	0.13697	1.8932	2.22947	0.595428	0.471384	0.612571	0.643558	0.431167	0.218763	control_asap	asap	control	Myeloid	ASAP-seq
6.51343	-1.29211	0.0777196	0.139209	0.230228	0.168469	1.8427	1.8909	0.966076	0.295051	0.113988	0.643558	0.431167	0.550206	control_asap	asap	control	T	ASAP-seq
2.07017	2.56916	0.149832	0.0485882	0.0827735	0.13697	0.968862	1.24673	0.109982	0.589422	0.791808	0	0	0.218763	control_asap	asap	control	T	ASAP-seq
-1.27332	-3.06788	0.864548	0.872992	0.524945	0.776728	2.77007	3.17315	1.12903	2.12221	2.07979	1.82352	1.23132	1.08394	control_asap	asap	control	T	ASAP-seq
0.51466	-2.70877	0.339395	0.222295	0.0827735	0.339099	1.50743	2.15496	2.3871	0.323566	0.394036	1.03193	0.592541	0.550206	control_asap	asap	control	T	ASAP-seq
2.46881	-9.75251	0.280112	0.0949245	0	0	1.05786	1.30009	0.381877	0.662136	0.472308	0.37268	1.30705	2.12059	control_asap	asap	control	NK	ASAP-seq
-7.66767	-7.68288	0.395359	0.5859	0.937396	0.651	2.3652	2.68986	1.30126	1.72232	1.36039	1.74781	1.14937	1.08394	control_asap	asap	control	Myeloid	ASAP-seq
-1.84939	-3.73996	0.184027	0.261385	0	0.285393	1.3077	1.55148	0.595428	0.255721	0.113988	1.10932	0.431167	0.550206	control_asap	asap	control	T	ASAP-seq
0.474638	-4.28868	0.448356	0	0.0422429	0.199007	0.641443	1.39897	1.00937	0.161128	0.216302	0.948049	0	0.398154	control_asap	asap	control	T	ASAP-seq
3.94425	-10.5012	0.0396146	0.181614	0.0827735	0.104446	0.151428	0.619555	0.299196	0.188314	0.113988	0.755676	2.44335	3.17749	control_asap	asap	control	NK	ASAP-seq
1.67311	5.60492	0.0777196	0.139209	0.195352	0.199007	1.65839	1.5911	0.299196	0.989568	1.60631	0.203602	0.238644	0	control_asap	asap	control	T	ASAP-seq
1.38755	0.351331	0.961796	0.261385	0.29653	0.285393	2.48789	3.02728	1.16593	1.86343	2.00136	1.52887	0.962089	0.68216	control_asap	asap	control	T	ASAP-seq
2.98837	4.56824	0	0.181614	0.645062	0.13697	1.16539	1.48894	0.299196	0.628169	0.612571	0.517263	0.238644	0.218763	control_asap	asap	control	T	ASAP-seq
6.37062	-2.16461	0.217092	0.33526	0.499088	0.257419	2.00929	2.2892	0.873424	0.425909	0.113988	1.10932	0	0.398154	control_asap	asap	control	T	ASAP-seq
2.29235	6.6012	0.0777196	0.0485882	0.574736	0.13697	2.12313	2.62294	1.05087	1.39709	1.60631	1.24816	0.431167	0.218763	control_asap	asap	control	T	ASAP-seq
7.76879	-1.27574	0.448356	0.139209	0.263928	0.228639	1.35097	1.61033	0.595428	0.204277	0.216302	0.856482	0.238644	0.218763	control_asap	asap	control	T	ASAP-seq
0.301353	-4.29667	0.0396146	0.0949245	0.230228	0.13697	2.3652	2.44956	1.05087	0.270651	0	0.755676	0.592541	1.5918	control_asap	asap	control	T	ASAP-seq
-11.1916	3.54334	0.775595	0.370246	0.445277	0.13697	0.399101	0.251563	0.209058	0.0688067	0.113988	0.203602	0	0.218763	control_asap	asap	control	B	ASAP-seq
-0.0594832	-3.64962	0.339395	0.261385	0.195352	0.168469	2.27695	2.55122	0.823666	1.57823	1.50439	1.18114	0.592541	0	control_asap	asap	control	T	ASAP-seq
2.83062	-11.0147	0.0396146	0.370246	0.195352	0.036041	0.551425	0.452391	0.529185	0.23033	0.113988	0.755676	0.962089	2.09082	control_asap	asap	control	NK	ASAP-seq
-1.18641	-9.29232	0.339395	0.261385	0.159216	0.199007	0.452495	0.926444	0.657554	0.30941	0.309112	0.948049	1.61798	2.48525	control_asap	asap	control	NK	ASAP-seq
1.90077	7.43422	0.0777196	0.222295	0.263928	0.390066	2.5725	2.91496	1.05087	1.7609	1.58178	0.755676	0.592541	0.218763	control_asap	asap	control	T	ASAP-seq
3.34516	-10.5398	0.217092	0.181614	0.159216	0.0708281	0.399101	0.717249	0.595428	0.193663	0.309112	0.643558	0.962089	1.85314	control_asap	asap	control	NK	ASAP-seq
1.25068	7.06931	0.149832	0.299004	0.195352	0.414608	2.40287	2.83426	1.30126	1.72924	1.50439	1.57666	0.731456	0.398154	control_asap	asap	control	T	ASAP-seq
3.48572	-10.6412	0.448356	0.0485882	0.0827735	0.0708281	0.21933	0.323081	0.823666	0.188314	0.216302	0.203602	1.44322	2.3314	control_asap	asap	control	NK	ASAP-seq
3.37737	7.36107	0.0396146	0.33526	0.29653	0.414608	2.41756	2.92011	1.09071	1.79051	2.01755	1.62227	0.853407	0.798715	control_asap	asap	control	T	ASAP-seq
1.79895	1.37064	0.184027	0.261385	0.195352	0.104446	1.74769	2.10975	1.05087	1.62138	1.72063	0.948049	0.592541	0.398154	control_asap	asap	control	T	ASAP-seq
0.178909	0.262071	0.339395	0.557796	0.388405	0.228639	1.92946	2.19822	1.16593	1.6303	1.91625	1.18114	0.431167	0.398154	control_asap	asap	control	T	ASAP-seq
2.37148	5.11369	0.0777196	0.139209	0.195352	0.339099	2.26853	2.75864	0.966076	1.62521	1.19211	1.24816	0.238644	0.218763	control_asap	asap	control	T	ASAP-seq
2.19188	-9.74737	0.422209	0.0949245	0	0.0708281	0.151428	0.0910689	0.458241	0.138834	0	0.517263	0.731456	1.08394	control_asap	asap	control	NK	ASAP-seq
-11.8866	2.6216	0.280112	0.40405	0.263928	0.036041	0.503183	0.452391	0.529185	0.21478	0.113988	0.37268	0	0.398154	control_asap	asap	control	B	ASAP-seq
0.780181	1.56739	0.0396146	0.872992	0.29653	0.257419	2.02019	2.52866	0.823666	1.46817	1.4772	1.10932	0.592541	0.68216	control_asap	asap	control	T	ASAP-seq
4.62935	7.62867	0.280112	0.139209	0.263928	0.438561	1.97586	2.34556	0.771302	1.27095	1.50439	1.42584	0	0.218763	control_asap	asap	control	T	ASAP-seq
3.43217	-3.00018	0.0396146	0.0485882	0.121725	0.104446	1.45159	1.8909	0.657554	0.188314	0	0.517263	0	0	control_asap	asap	control	T	ASAP-seq
2.19433	-4.27241	0.0396146	0.139209	0.121725	0.13697	2.00929	2.0502	0.529185	0.172091	0.216302	0.203602	0	0.398154	control_asap	asap	control	T	ASAP-seq
1.97171	5.03272	0.184027	0.40405	0.0827735	0.257419	1.97586	2.62294	1.09071	1.44554	1.63024	1.47868	0.431167	0.218763	control_asap	asap	control	T	ASAP-seq
-1.51796	-3.71225	0.280112	0.299004	0.0827735	0.312606	1.96446	2.23968	0.771302	0.346722	0.113988	0.643558	0	0.68216	control_asap	asap	control	T	ASAP-seq
-12.0365	3.58606	0.0777196	0.370246	0.645062	0.036041	0.21933	0.566878	0.716044	0.23546	0	0.37268	0	0.218763	control_asap	asap	control	B	ASAP-seq
3.36594	-11.164	0.775595	0.139209	0.121725	0.199007	0.724023	0.963501	0.873424	0.323566	0.113988	0.517263	1.50493	2.99942	control_asap	asap	control	NK	ASAP-seq
-0.989764	-9.35309	0.217092	0.222295	0.358708	0.168469	0.342693	0.669594	0.771302	0.270651	0.113988	0.856482	1.37745	2.23154	control_asap	asap	control	NK	ASAP-seq
3.25631	-10.2744	0.249098	0.222295	0.263928	0.168469	0.342693	0.511272	0.529185	0.23033	0.113988	1.10932	0.731456	1.89075	control_asap	asap	control	NK	ASAP-seq
2.3895	-10.3434	0.0777196	0.0949245	0.195352	0.13697	0.503183	0.566878	0.458241	0.193663	0	0.37268	1.30705	2.30736	control_asap	asap	control	NK	ASAP-seq
-0.625735	-10.4736	0.310193	0.181614	0.121725	0.228639	0.342693	0.619555	0.529185	0.35129	0.113988	1.10932	2.26435	3.25589	control_asap	asap	control	NK	ASAP-seq
-7.46306	-8.90269	1.0783	0.5859	0.263928	0.199007	0.551425	0.806243	0.966076	0.337524	0.113988	0.948049	1.14937	1.43007	control_asap	asap	control	Myeloid	ASAP-seq
1.96923	6.13372	0.114426	0.33526	0.29653	0.390066	2.5408	3.11564	1.30126	1.82867	2.10952	1.85933	0.731456	0.798715	control_asap	asap	control	T	ASAP-seq
1.73064	-4.5779	0.217092	0.222295	0.121725	0.285393	2.67334	2.63669	1.09071	0.245642	0.113988	0.856482	0.731456	1.08394	control_asap	asap	control	T	ASAP-seq
-7.67361	-7.63587	0.217092	0.370246	0.79215	0.13697	0.871169	0.806243	0.458241	0.373821	0.309112	0.755676	0	0.798715	control_asap	asap	control	Myeloid	ASAP-seq
-11.857	3.43562	0.473838	0.763197	0.388405	0.228639	0.282912	0.926444	0.299196	0.355837	0.216302	0.517263	0.431167	0.398154	control_asap	asap	control	B	ASAP-seq
-7.98945	-9.33942	0.217092	0.181614	0	0.036041	0.21933	0.174532	0.299196	0.127498	0	0	0	0.218763	control_asap	asap	control	Myeloid	ASAP-seq
0.667123	1.78373	0.249098	0.40405	0.358708	0.988843	2.02019	2.62294	1.42045	1.83799	1.95117	1.10932	0.962089	0.68216	control_asap	asap	control	T	ASAP-seq
-1.43937	-3.98768	0.0396146	0.181614	0.0422429	0.339099	1.65839	1.8617	1.12903	0.245642	0.216302	1.37005	0.592541	0.798715	control_asap	asap	control	T	ASAP-seq
2.42397	-4.14932	0.114426	0.0485882	0.159216	0.104446	2.18936	2.39891	0.529185	0.182935	0	0.517263	0	0.398154	control_asap	asap	control	T	ASAP-seq
2.52282	-10.6355	0.149832	0.261385	0.159216	0.168469	0.503183	0.806243	0.716044	0.29986	0.394036	0.948049	0.853407	2.14951	control_asap	asap	control	NK	ASAP-seq
-1.23636	-4.73636	0.149832	0.0949245	0.121725	0.036041	0.871169	1.24673	0.771302	0.23033	0	0.203602	1.14937	1.96198	control_asap	asap	control	T	ASAP-seq
-7.64711	-9.11901	0.217092	0.299004	0.230228	0.228639	0.762888	0.452391	0.823666	0.332893	0.472308	0.643558	0	0.68216	control_asap	asap	control	Myeloid	ASAP-seq
1.63359	2.52636	0.249098	0.40405	0.358708	0.312606	2.03098	2.44129	1.16593	1.5484	1.78344	1.37005	0.238644	0.550206	control_asap	asap	control	T	ASAP-seq
7.17852	-3.11997	0.0777196	0.0949245	0.0422429	0.168469	1.61056	1.51022	1.12903	0.21999	0	1.42584	0.238644	0.798715	control_asap	asap	control	T	ASAP-seq
-11.788	4.18669	0.522932	0.739713	0.849118	0.199007	0.762888	0.999234	0.873424	0.323566	0.216302	1.10932	0.238644	0.218763	control_asap	asap	control	B	ASAP-seq
-0.887603	-10.0947	0.657222	0.181614	0.195352	0.0708281	0.503183	1.03373	0.657554	0.245642	0.612571	0.517263	1.50493	2.50542	control_asap	asap	control	NK	ASAP-seq
-0.395178	-9.9943	0.94623	0.139209	0.121725	0.228639	0.399101	0.566878	0.920822	0.166624	0.216302	0.517263	1.37745	1.96198	control_asap	asap	control	NK	ASAP-seq
-0.982865	-9.95832	0.217092	0.139209	0.230228	0.13697	0.282912	0	0.595428	0.0627436	0.309112	0	1.76669	2.65359	control_asap	asap	control	NK	ASAP-seq
3.33238	4.91118	0	0.261385	0.263928	0.257419	2.40287	2.58053	0.716044	1.7418	1.84253	1.78638	0.731456	0.68216	control_asap	asap	control	T	ASAP-seq
-1.12879	-3.64578	0.0396146	0.0485882	0.159216	0.13697	0.968862	1.16094	0.381877	0.172091	0.113988	0.517263	0	0.68216	control_asap	asap	control	T	ASAP-seq
-8.20129	-9.02067	0.422209	0.436749	0.388405	0.364907	1.02906	1.94687	0.657554	1.11814	0.845062	0.948049	0.731456	0	control_asap	asap	control	Myeloid	ASAP-seq
-6.75993	-8.59433	0.448356	0.370246	2.14097	0.168469	0.683585	0.806243	0.771302	0.260722	0.216302	0.643558	3.09209	3.94389	control_asap	asap	control	Myeloid	ASAP-seq
-0.711918	-3.7715	0.249098	0.40405	0.388405	0.550412	2.17088	2.78252	0.716044	1.87243	1.84253	1.24816	0.853407	0.550206	control_asap	asap	control	T	ASAP-seq
7.46056	-2.90727	0.114426	0.261385	0.195352	0.285393	2.17088	2.32712	1.05087	0.346722	0.216302	1.31096	0	0.68216	control_asap	asap	control	T	ASAP-seq
-1.23309	-10.6393	0	0.0949245	0.0827735	0.0708281	0.503183	0.619555	0.209058	0.193663	0	0.203602	0.962089	1.16341	control_asap	asap	control	NK	ASAP-seq
1.95271	-10.637	0.737673	0.181614	0.29653	0.168469	1.65839	2.19822	0.966076	1.01335	0.989667	1.10932	1.44322	2.23154	control_asap	asap	control	NK	ASAP-seq
-7.54383	-7.29326	0.422209	0.139209	0	0.036041	0.0785776	0.452391	0.299196	0.11025	0	0.203602	0	0.218763	control_asap	asap	control	Myeloid	ASAP-seq
-1.04626	-2.3161	0	0.139209	0.867408	0.228639	1.16539	1.35075	0.716044	1.45163	1.36039	0	0.592541	0.997596	control_asap	asap	control	T	ASAP-seq
1.90336	-4.25282	0.812131	0.261385	0.159216	0.104446	1.7188	1.8764	1.26911	0.30941	0.309112	1.03193	0.431167	1.54074	control_asap	asap	control	T	ASAP-seq
1.00292	1.74438	0.114426	0.181614	0.230228	0.484813	1.77577	2.14385	0.771302	1.32746	1.4205	1.03193	0.431167	0	control_asap	asap	control	T	ASAP-seq
-7.50942	-6.774	1.05042	0.222295	1.0028	0.168469	2.1133	2.41608	0.771302	1.57018	1.53086	1.70769	1.23132	1.16341	control_asap	asap	control	Myeloid	ASAP-seq
-8.13383	-9.37091	0.0396146	0.299004	0.263928	0.0708281	0.904805	0.847936	1.05087	0.434332	0.216302	0.517263	1.14937	1.48693	control_asap	asap	control	Myeloid	ASAP-seq
2.33008	6.7955	0.0777196	0.181614	0.159216	0.414608	2.1425	2.57328	1.00937	1.46369	1.15477	1.24816	0.431167	0.218763	control_asap	asap	control	T	ASAP-seq
4.72009	7.34048	0	0.181614	0.159216	0.168469	2.2075	2.62294	1.05087	1.55662	1.3909	1.24816	0.853407	0.68216	control_asap	asap	control	T	ASAP-seq
-11.5873	2.65636	0.0396146	0.299004	0.328102	0.104446	0.399101	0.669594	0.458241	0.21478	0.394036	0.37268	0	0.68216	control_asap	asap	control	B	ASAP-seq
0.43068	6.54317	0.149832	0.370246	0.263928	0.104446	1.48916	1.90519	0.823666	1.12657	1.26286	0.755676	0.431167	0.218763	control_asap	asap	control	T	ASAP-seq
-7.69675	-7.57856	0.0777196	0.5859	0.55015	0.390066	2.06265	2.52866	0.873424	0.391486	0.544897	1.70769	0.431167	0.903091	control_asap	asap	control	T	ASAP-seq
2.32046	-9.84395	0.0396146	0.139209	0.121725	0.13697	0.399101	0.452391	0.657554	0.193663	0	0.517263	1.61798	2.76737	control_asap	asap	control	NK	ASAP-seq
1.68209	-10.1782	0.114426	0.0949245	0.0422429	0.0708281	0.282912	0.511272	0.529185	0.21478	0.113988	0.755676	1.71954	2.50542	control_asap	asap	control	NK	ASAP-seq
-0.721369	-9.46603	0.864548	0.261385	0.0827735	0.13697	0.597447	0.566878	1.09071	0.285363	0.113988	0.856482	1.81173	2.98716	control_asap	asap	control	NK	ASAP-seq
1.46944	5.16746	0.114426	0.0485882	0.121725	0.13697	1.82967	2.07445	0.716044	1.05705	1.07562	0.643558	0.238644	0	control_asap	asap	control	T	ASAP-seq
3.82283	-10.2716	0.775595	0.222295	0.159216	0.13697	0.342693	0.452391	0.381877	0.172091	0.113988	0.517263	2.04616	2.97475	control_asap	asap	control	NK	ASAP-seq
7.27375	-2.92658	0.149832	0.139209	0.445277	0.257419	1.68905	2.03785	1.05087	0.240564	0.309112	1.37005	0.238644	0.798715	control_asap	asap	control	T	ASAP-seq
-8.83911	-8.74508	0.847379	0.33526	0.445277	0.390066	1.8427	2.08635	1.39196	1.5809	1.53086	1.62227	1.14937	1.23703	control_asap	asap	control	Myeloid	ASAP-seq
2.58349	7.48224	0.0777196	0.139209	0.230228	0.390066	2.15205	2.40753	1.09071	1.48151	1.60631	1.24816	0.431167	0	control_asap	asap	control	T	ASAP-seq
0.0292992	2.17686	0.0396146	0.299004	0.121725	0.036041	0.724023	0.963501	0.109982	0.585824	0.612571	0.948049	0	0.218763	control_asap	asap	control	T	ASAP-seq
1.99027	0.840459	0.0396146	0.222295	0.328102	0.104446	1.56033	2.09812	1.00937	1.78618	1.60631	1.37005	0.431167	0.398154	control_asap	asap	control	T	ASAP-seq
-0.548668	-9.31871	0.546603	0.0949245	0.0422429	0.168469	0.282912	0.323081	0.771302	0.188314	0.216302	0.517263	1.71954	2.61856	control_asap	asap	control	NK	ASAP-seq
-7.56639	-9.055	0.422209	0.557796	0.731741	0.13697	0.8003	0.511272	0.657554	0.265699	0.394036	0.856482	0.731456	0.903091	control_asap	asap	control	Myeloid	ASAP-seq
2.66056	-10.8664	0.698256	0.299004	0	0.0708281	0.151428	0.323081	0.299196	0.198984	0.216302	0.37268	2.01071	2.99942	control_asap	asap	control	NK	ASAP-seq
3.09955	5.5674	0.0396146	0.261385	0.328102	0.312606	2.0522	2.10975	0.823666	1.45314	1.67646	0.517263	0.731456	0.398154	control_asap	asap	control	T	ASAP-seq
1.86434	6.67012	0.0777196	0.0485882	0.263928	0.285393	1.68905	2.08635	1.05087	1.44707	1.69879	1.62227	0.592541	0.550206	control_asap	asap	control	T	ASAP-seq
2.02402	6.17662	0.0396146	0.261385	0.195352	0.199007	1.74769	2.17682	0.595428	1.42083	1.36039	1.31096	0.592541	0.903091	control_asap	asap	control	T	ASAP-seq
2.4487	6.18098	0	0.139209	0.0422429	0.13697	2.12313	2.62984	0.823666	1.4756	1.36039	1.24816	0.238644	0.398154	control_asap	asap	control	T	ASAP-seq
0.0865376	-2.6185	0.0777196	0.299004	0.159216	0.13697	1.62676	1.96038	0.657554	0.295051	0.113988	1.18114	0	0.68216	control_asap	asap	control	T	ASAP-seq
-7.69933	-7.99004	1.2771	0.557796	1.01851	0.285393	1.8427	2.20874	0.771302	1.67737	1.76294	0.948049	1.44322	2.23154	control_asap	asap	control	Myeloid	ASAP-seq
1.11063	1.17586	0.0396146	0.139209	0.230228	0.168469	1.39244	1.24673	0.966076	1.12026	1.19211	0.517263	0	0.398154	control_asap	asap	control	T	ASAP-seq
0.803346	0.637719	0	0.33526	0.263928	0.228639	1.62676	2.25978	0.716044	1.81927	1.91625	1.03193	0.431167	0.798715	control_asap	asap	control	T	ASAP-seq
2.41723	4.93772	0.0777196	0.0949245	0.0827735	0.0708281	1.11307	1.68377	0.823666	0.909412	0.895623	0.517263	0.238644	0	control_asap	asap	control	T	ASAP-seq
-0.504253	-8.98899	0.0777196	0.0485882	0.0827735	0.036041	0.342693	0.511272	0.529185	0.182935	0.216302	0.203602	1.06011	2.50542	control_asap	asap	control	NK	ASAP-seq
0.997824	-1.073	0.184027	0.222295	0.195352	0.339099	1.47055	2.08635	0.966076	0.23546	0.216302	0.517263	0.592541	0.218763	control_asap	asap	control	T	ASAP-seq
0.765016	5.60052	0.114426	0.181614	0.230228	0.104446	1.48916	1.78472	1.30126	1.01804	1.19211	0.856482	0.238644	0	control_asap	asap	control	T	ASAP-seq
7.44483	-3.10405	0.114426	0.33526	0.121725	0.339099	2.1133	2.36366	0.920822	0.144454	0.113988	1.10932	0.238644	0.218763	control_asap	asap	control	T	ASAP-seq
2.02851	5.70071	0.0777196	0.0485882	0.159216	0.199007	2.52784	2.85643	0.920822	1.79805	2.00136	1.24816	0.962089	0	control_asap	asap	control	T	ASAP-seq
-12.188	2.69058	1.37369	0.613235	1.50296	0.104446	0.597447	0.619555	0.823666	0.275579	0.309112	0.517263	0.238644	0.798715	control_asap	asap	control	B	ASAP-seq
-7.34014	-8.27142	0.0396146	0.40405	0.121725	0.257419	1.68905	1.96038	1.00937	1.00864	1.44925	0.948049	0.592541	0.398154	control_asap	asap	control	Myeloid	ASAP-seq
7.12222	-2.10633	0.0777196	0.0949245	0.0827735	0.13697	1.50743	1.8006	0.920822	0.23546	0	1.24816	0.238644	0.903091	control_asap	asap	control	T	ASAP-seq
-0.159011	1.925	0.184027	0.370246	0.121725	0.257419	1.48916	2.17682	0.716044	1.37605	1.32893	1.37005	0.238644	0.68216	control_asap	asap	control	T	ASAP-seq
1.77303	6.32149	0.149832	0.261385	0.328102	0.312606	2.27695	2.61599	1.20152	1.89117	2.00136	1.31096	0.731456	0.398154	control_asap	asap	control	T	ASAP-seq
-0.871656	-4.25499	0.0396146	0.0485882	0.0827735	0.199007	1.05786	1.51022	0.529185	0.188314	0.113988	1.03193	0	0.550206	control_asap	asap	control	T	ASAP-seq
-1.25825	-3.62582	0.0777196	0	0.121725	0.168469	1.37192	1.5911	0.458241	0.133182	0	0.856482	0	0.398154	control_asap	asap	control	T	ASAP-seq
0.844475	0.893775	0.149832	0.181614	0.574736	0.414608	2.0522	2.58772	0.966076	1.82763	1.88007	0.517263	0.731456	0.550206	control_asap	asap	control	T	ASAP-seq
-7.97513	-9.13268	0.0396146	0.299004	0.417245	0.168469	1.91752	2.24978	0.823666	1.00153	1.22811	1.03193	0	0.218763	control_asap	asap	control	Myeloid	ASAP-seq
-1.03111	-4.13297	0.217092	0.139209	0.195352	0.104446	1.59409	1.91927	0.920822	1.4177	1.44925	1.03193	1.30705	2.23154	control_asap	asap	control	T	ASAP-seq
1.24671	0.473217	0.0777196	0.261385	0.263928	0.312606	1.80308	2.22947	0.823666	1.17772	1.55665	1.03193	0.238644	0.550206	control_asap	asap	control	T	ASAP-seq
1.06099	0.193685	0.184027	0.715665	1.0492	0.339099	1.8427	2.36366	0.716044	1.43172	1.26286	0.856482	0.238644	0.398154	control_asap	asap	control	T	ASAP-seq
0.865851	1.02608	0.149832	0.139209	0.121725	0.13697	1.68905	2.0502	0.657554	1.34617	1.67646	0.856482	0.853407	0.550206	control_asap	asap	control	T	ASAP-seq
1.29998	-1.70304	0.0396146	0.33526	0.0827735	0.168469	1.91752	2.29882	1.42045	0.304647	0.216302	1.18114	0.431167	0.798715	control_asap	asap	control	T	ASAP-seq
2.03027	-4.25673	0.569728	0.181614	0.159216	0.339099	2.10337	2.30834	0.529185	0.21999	0.309112	0.755676	0	0.398154	control_asap	asap	control	T	ASAP-seq
6.70984	-2.57187	0.149832	0.181614	0.472544	0.13697	1.97586	2.48989	0.771302	0.265699	0.309112	1.18114	0	0.398154	control_asap	asap	control	T	ASAP-seq
3.1104	6.42998	0.0396146	0.0485882	0.0827735	0.228639	2.30995	2.35465	0.529185	1.26731	1.32893	1.18114	0.962089	0.398154	control_asap	asap	control	T	ASAP-seq
-11.7057	3.27366	1.97167	1.04456	0.358708	0.13697	0.551425	0.566878	0.657554	0.29986	0.309112	0.37268	0.592541	0.398154	control_asap	asap	control	B	ASAP-seq
-1.12445	-10.01	0.448356	0.261385	0.0827735	0.13697	0.551425	0.669594	1.00937	0.35129	0.216302	0.37268	2.5748	3.48263	control_asap	asap	control	NK	ASAP-seq
-8.89488	-8.44574	0.114426	0.222295	0.230228	0.0708281	0.836362	0.806243	0.595428	0.733035	0.791808	0.517263	0.431167	0.218763	control_asap	asap	control	Myeloid	ASAP-seq
2.09361	7.55552	0.114426	0.0485882	0.29653	0.611971	1.77577	2.22947	0.920822	1.41927	1.15477	0.643558	0	0.218763	control_asap	asap	control	T	ASAP-seq
-11.5607	2.17472	0.546603	0.468412	0.29653	0.13697	0.399101	0.762736	0.529185	0.193663	0.113988	0.643558	0	0.398154	control_asap	asap	control	B	ASAP-seq
-7.49911	-5.69381	1.02174	0.499103	0.68934	0	0.399101	0.669594	0.595428	0.323566	0.113988	0.643558	0	0.218763	control_asap	asap	control	Myeloid	ASAP-seq
4.21347	6.4766	0.149832	0.370246	0.29653	0.339099	2.5147	2.73417	1.30126	1.6894	1.86148	1.47868	0.853407	0.398154	control_asap	asap	control	T	ASAP-seq
2.81123	3.64992	0.0777196	0.181614	0.195352	0.13697	1.73335	2.31778	0.458241	1.24332	0.989667	0.755676	0	0.398154	control_asap	asap	control	T	ASAP-seq
3.88763	8.10389	0.0777196	0.222295	0.263928	0.414608	2.30995	2.58053	1.09071	1.80871	2.06459	1.57666	0.431167	0.68216	control_asap	asap	control	T	ASAP-seq
1.35711	7.04325	0.217092	0.139209	0.574736	0.312606	2.47422	2.87811	1.30126	1.88135	1.84253	1.10932	0.592541	0.218763	control_asap	asap	control	T	ASAP-seq
2.79481	-10.336	0.657222	0.0485882	0.0422429	0.168469	0.151428	0.619555	0.381877	0.21999	0.309112	0.755676	1.67005	3.09241	control_asap	asap	control	NK	ASAP-seq
-7.37556	-10.0108	0.737673	0.691024	0.230228	0.168469	0.551425	0.566878	0.716044	0.295051	0.113988	0.517263	0.238644	0.550206	control_asap	asap	control	Myeloid	ASAP-seq
-0.455441	-9.20542	1.38387	0.370246	0.121725	0.0708281	0.597447	1.06708	1.12903	0.49139	0.472308	0.755676	1.06011	1.68671	control_asap	asap	control	NK	ASAP-seq
-11.2119	2.81569	0.217092	0.613235	0.230228	0.104446	0.503183	0.511272	0.657554	0.270651	0.216302	0.643558	0.238644	0.550206	control_asap	asap	control	B	ASAP-seq
3.16135	6.03048	0.184027	0.139209	0.159216	0.312606	2.06265	2.52102	0.920822	1.45617	1.3909	1.42584	0.238644	0.398154	control_asap	asap	control	T	ASAP-seq
-7.39763	-8.4618	0.249098	0.33526	0.472544	0.257419	2.29359	2.29882	1.59995	1.80765	1.96818	1.37005	1.56305	0.398154	control_asap	asap	control	Myeloid	ASAP-seq
-7.40324	-7.09427	0.422209	0.222295	1.07897	0.228639	0.597447	1.19036	0.771302	0.582213	0.94375	0.643558	0.731456	2.20494	control_asap	asap	control	Myeloid	ASAP-seq
1.02328	1.19284	0.498686	0.691024	0.445277	0.507161	1.67384	1.70132	1.26911	1.26731	1.36039	1.42584	0.431167	0.398154	control_asap	asap	control	T	ASAP-seq
0.190348	-2.1292	0.249098	0.181614	0.0827735	0.13697	1.32957	1.8909	0.823666	0.188314	0	0.37268	0.238644	0.903091	control_asap	asap	control	T	ASAP-seq
0.0901045	1.61101	0.184027	0.691024	0.121725	0.312606	2.08322	2.43296	0.771302	1.48445	1.67646	1.18114	0.853407	0.398154	control_asap	asap	control	T	ASAP-seq
0.961516	-1.96926	0.0777196	0.181614	0.121725	0.168469	1.02906	1.44497	0.873424	0.295051	0.675954	0.643558	0.238644	1.16341	control_asap	asap	control	T	ASAP-seq
-0.0614903	-3.49948	0.149832	0.181614	0.121725	0.0708281	1.59409	2.08635	0.823666	1.23771	1.26286	1.10932	0.431167	0.398154	control_asap	asap	control	T	ASAP-seq
3.38048	-10.2415	0.280112	0.0949245	0.0422429	0.13697	0.342693	0.389825	0.458241	0.127498	0.113988	0	0.853407	1.927	control_asap	asap	control	NK	ASAP-seq
-0.667319	-9.20161	0.184027	0.40405	0.195352	0.199007	0.452495	0.389825	0.771302	0.346722	0.309112	0.203602	1.56305	2.28272	control_asap	asap	control	NK	ASAP-seq
1.66	1.51166	0	0.222295	0.0827735	0.507161	1.77577	2.02535	0.873424	1.47708	1.4772	0.948049	0.962089	0.68216	control_asap	asap	control	T	ASAP-seq
0.912974	0.659018	0.0777196	0.0485882	0.121725	0.199007	1.82967	1.8617	0.966076	1.29961	1.72063	0.517263	0	0.218763	control_asap	asap	control	T	ASAP-seq
-0.592544	1.94923	0.0396146	0.691024	0.388405	0.168469	2.12313	2.45776	1.09071	1.62648	1.76294	1.03193	0	0.398154	control_asap	asap	control	T	ASAP-seq
6.75487	-2.43609	0.217092	0.0949245	0.159216	0.104446	1.76183	1.94687	1.00937	0.463268	0.113988	0.755676	0.238644	0.550206	control_asap	asap	control	T	ASAP-seq
3.56549	6.93391	0.249098	0.370246	0.29653	0.257419	2.35749	2.54375	0.716044	1.5148	1.4772	1.42584	0.853407	0.798715	control_asap	asap	control	T	ASAP-seq
2.85228	3.76456	0.184027	0.222295	0.230228	0.285393	2.334	2.70909	0.873424	1.42083	1.36039	1.62227	0.238644	0.218763	control_asap	asap	control	T	ASAP-seq
2.09113	1.3023	0.149832	0.139209	0.263928	0.168469	2.0522	2.21916	1.00937	1.66764	1.72063	0.948049	0.431167	0.218763	control_asap	asap	control	T	ASAP-seq
3.85085	8.24748	0.280112	0.33526	0.417245	0.168469	1.92946	2.55863	0.873424	1.61882	1.89833	1.31096	0.592541	0.997596	control_asap	asap	control	T	ASAP-seq
-11.3781	4.3529	0.847379	0.0949245	0.710765	0.13697	0.452495	0.389825	0.595428	0.198984	0.113988	0.37268	0	0.218763	control_asap	asap	control	B	ASAP-seq
3.73405	-3.01381	0.217092	0.0949245	0.263928	0.257419	1.43226	1.91927	0.716044	0.30941	0.394036	0.643558	0.238644	0.68216	control_asap	asap	control	T	ASAP-seq
2.90648	3.09995	0.522932	0.808571	0.574736	0.228639	2.21645	2.53624	1.05087	1.53871	1.88007	1.31096	0.853407	0.550206	control_asap	asap	control	T	ASAP-seq
0.50243	0.360862	0.395359	0.181614	0.121725	0.199007	1.73335	1.75219	0.920822	1.22637	1.55665	1.03193	0.592541	0	control_asap	asap	control	T	ASAP-seq
2.97036	3.49674	0.0396146	0.139209	0.121725	0.228639	1.3077	1.78472	0.381877	0.813692	1.19211	0.856482	0.238644	0	control_asap	asap	control	T	ASAP-seq
-0.453978	-10.2815	0.718159	0.181614	0.121725	0.036041	0.151428	0.566878	0.299196	0.204277	0	0.517263	1.30705	2.25746	control_asap	asap	control	NK	ASAP-seq
0.322559	1.2185	0.114426	1.51181	0.903014	0.364907	2.12313	2.58772	1.00937	1.80871	1.50439	1.52887	0.853407	0.550206	control_asap	asap	control	T	ASAP-seq
-7.53571	-7.69779	0.657222	1.1445	0.645062	0.461955	2.50138	2.35465	0.966076	1.40348	1.86148	1.62227	0.238644	0.550206	control_asap	asap	control	Myeloid	ASAP-seq
-11.5484	1.086	0.473838	0.370246	0.230228	0.364907	1.92946	2.02535	0.823666	1.04345	0.989667	1.10932	0.431167	0	control_asap	asap	control	B	ASAP-seq
-1.38578	-3.60403	0.149832	0.181614	0.388405	0.507161	2.65051	3.11986	1.39196	1.88233	2.03348	1.85933	0.431167	0.997596	control_asap	asap	control	T	ASAP-seq
1.60837	-1.93692	0.114426	0.0485882	0.0422429	0.199007	1.47055	1.70132	0.595428	0.172091	0.216302	0.517263	0.238644	0.218763	control_asap	asap	control	T	ASAP-seq
1.3519	-4.34175	0	0.0949245	0.0422429	0.13697	1.85557	2.0624	0.299196	0.880304	1.19211	1.10932	0.238644	0	control_asap	asap	control	T	ASAP-seq
4.05467	5.75921	0.0777196	0.139209	0.121725	0.199007	1.08584	1.6292	0.458241	0.955288	1.29644	0.948049	0.238644	0.218763	control_asap	asap	control	T	ASAP-seq
6.87974	-3.20813	0.114426	0.299004	0.121725	0.339099	1.61056	2.03785	1.20152	0.337524	0.113988	1.31096	0.238644	0	control_asap	asap	control	T	ASAP-seq
4.29483	7.06086	0.0396146	0.139209	0.195352	0.228639	1.91752	2.32712	1.16593	1.45768	1.44925	1.10932	0.731456	0.550206	control_asap	asap	control	T	ASAP-seq
1.58472	-1.8252	0.0777196	0.222295	0.79215	0.0708281	0.597447	0.999234	0.381877	0.23033	0.216302	0.517263	2.11351	3.36305	control_asap	asap	control	NK	ASAP-seq
1.78475	1.8618	0	0.222295	0.121725	0.257419	1.543	1.51022	0.920822	1.33601	1.3909	1.03193	0.431167	0.398154	control_asap	asap	control	T	ASAP-seq
-0.656586	-9.6185	1.11871	0.299004	0.159216	0.228639	0.503183	0.566878	0.381877	0.270651	0.216302	0.755676	1.71954	2.28272	control_asap	asap	control	NK	ASAP-seq
2.40297	5.64556	0.114426	0.261385	0.263928	0.339099	2.43202	2.56598	1.20152	1.5401	1.63024	0.755676	0.431167	0.68216	control_asap	asap	control	T	ASAP-seq
-7.14215	-8.48562	0.395359	0.33526	0.159216	0.13697	1.47055	1.81622	0.966076	0.382693	0.394036	1.42584	0.431167	1.36977	control_asap	asap	control	Myeloid	ASAP-seq
2.4389	-11.1369	0.339395	0.33526	0.159216	0.228639	0.641443	0.806243	1.30126	0.378266	0.216302	1.03193	3.49055	4.25488	control_asap	asap	control	NK	ASAP-seq
0.675824	1.49051	0.249098	0.40405	0.574736	0.776728	1.94126	2.30834	1.20152	1.54149	1.44925	0.948049	0.592541	0.218763	control_asap	asap	control	T	ASAP-seq
0.477373	1.25927	0.280112	0.499103	0.970634	0.414608	2.52129	2.77661	1.00937	1.97814	1.60631	1.95965	0.431167	0.550206	control_asap	asap	control	T	ASAP-seq
3.83359	6.47727	0.114426	0.436749	0.55015	0.199007	2.1133	2.76467	0.716044	1.65782	1.74201	1.42584	0.238644	1.08394	control_asap	asap	control	T	ASAP-seq
6.75823	-3.56086	0.0777196	0.181614	0.195352	0.257419	1.8427	2.18758	0.771302	0.161128	0.216302	0.948049	0.238644	0.550206	control_asap	asap	control	T	ASAP-seq
0.864838	6.22948	0.184027	0.222295	0.388405	0.364907	2.04165	2.35465	0.823666	1.6454	1.88007	1.03193	0.431167	0	control_asap	asap	control	T	ASAP-seq
-7.587	-9.10449	1.06446	1.0089	0.472544	0.199007	1.08584	1.19036	1.12903	0.503205	0.544897	0.948049	0.731456	1.81405	control_asap	asap	control	Myeloid	ASAP-seq
-0.00324407	-3.90548	0.149832	0.139209	0.195352	0.13697	1.39244	1.76859	0.529185	0.240564	0.113988	0.755676	0	0.398154	control_asap	asap	control	T	ASAP-seq
1.49509	6.60236	0	0.139209	0.0422429	0.390066	1.8932	2.08635	0.595428	1.14323	1.4772	0.755676	0.431167	0.398154	control_asap	asap	control	T	ASAP-seq
-1.20038	-10.123	0.94623	0.299004	0.195352	0.036041	0.551425	0.511272	0.529185	0.188314	0.216302	0.37268	1.23132	2.28272	control_asap	asap	control	NK	ASAP-seq
3.88314	6.49378	0	0.0485882	0.0827735	0.228639	1.80308	2.07445	0.823666	1.26549	1.63024	0.517263	0.592541	0.218763	control_asap	asap	control	T	ASAP-seq
0.860709	0.319871	0.0777196	0.436749	0.358708	0.257419	1.86827	2.20874	1.30126	1.41298	1.4205	1.31096	0.238644	0.903091	control_asap	asap	control	T	ASAP-seq
-7.62608	-8.01203	1.78002	0.739713	1.4334	0.228639	1.41255	1.8617	1.26911	1.59676	1.53086	0.948049	0.238644	0.218763	control_asap	asap	control	Myeloid	ASAP-seq
1.93203	-4.43825	0.569728	0.370246	0.159216	0.13697	2.65627	2.81731	1.09071	0.29986	0.309112	0.755676	0.238644	0.550206	control_asap	asap	control	T	ASAP-seq
-7.62705	-5.47609	0.149832	0.557796	0.68934	0.168469	0.551425	0.762736	0.716044	1.0793	1.88007	0.203602	0.731456	0.398154	control_asap	asap	control	Myeloid	ASAP-seq
2.29184	6.47146	0.184027	0.181614	0.159216	0.339099	1.70404	2.43296	1.09071	1.36784	1.36039	0.643558	0.238644	0.550206	control_asap	asap	control	T	ASAP-seq
2.81108	2.79436	0.339395	0.0485882	0.121725	0.13697	1.16539	1.57148	0.771302	1.12657	1.44925	0.203602	0.238644	0.218763	control_asap	asap	control	T	ASAP-seq
-8.20737	-7.26571	0.473838	0.5859	0.121725	0.13697	2.80034	2.81731	1.30126	1.7609	2.07979	0.755676	0.592541	0.68216	control_asap	asap	control	T	ASAP-seq
1.35611	6.4142	0.184027	0.436749	0.598732	0.571355	2.26853	2.70272	1.05087	1.73725	1.58178	1.82352	1.14937	0.798715	control_asap	asap	control	T	ASAP-seq
2.59788	6.24841	0.149832	0.222295	0.121725	0.13697	1.91752	2.33638	1.57619	1.19746	1.53086	1.03193	0.431167	0	control_asap	asap	control	T	ASAP-seq
-0.567713	-3.64482	0.114426	0.0949245	0.230228	0.199007	1.74769	2.07445	0.823666	0.188314	0.216302	0.856482	0	0.398154	control_asap	asap	control	T	ASAP-seq
-0.40222	2.40422	0.0777196	0.933512	0.121725	0.257419	1.39244	2.10975	1.05087	1.14735	0.895623	1.37005	0.592541	0.550206	control_asap	asap	control	T	ASAP-seq
2.74734	-10.6871	0.473838	0.0485882	0.0827735	0.104446	0.21933	0.669594	0.657554	0.204277	0.113988	0.37268	1.89613	3.04699	control_asap	asap	control	NK	ASAP-seq
2.9489	-10.9223	1.36341	0.370246	0.263928	0.285393	0.551425	0.806243	0.873424	0.446836	0.394036	0.856482	2.31884	3.35455	control_asap	asap	control	NK	ASAP-seq
1.6653	0.869504	0.0777196	0.299004	0.0422429	0.257419	1.21511	1.71857	0.716044	1.13285	1.22811	1.03193	0.238644	0	control_asap	asap	control	T	ASAP-seq
-0.727859	1.69494	0.448356	0.872992	0.159216	0.199007	1.68905	1.61033	1.09071	1.17572	1.19211	1.24816	0	0.398154	control_asap	asap	control	T	ASAP-seq
1.0667	1.55567	0.114426	0.33526	0.574736	0.414608	1.92946	2.32712	1.26911	1.74971	1.91625	0.948049	0.592541	0.798715	control_asap	asap	control	T	ASAP-seq
3.41054	6.93364	0.0396146	0.0949245	0.0422429	0.199007	1.7188	1.98688	0.771302	1.19746	1.29644	0.517263	0.431167	0.218763	control_asap	asap	control	T	ASAP-seq
3.1201	3.49186	0.0396146	0	0	0.104446	0.724023	1.13062	0.209058	0.816558	0.791808	0.37268	0.238644	0	control_asap	asap	control	T	ASAP-seq
2.1963	6.86163	0.217092	0.261385	0.121725	0.390066	2.46731	2.77661	1.26911	1.61109	2.00136	1.37005	0.431167	0.398154	control_asap	asap	control	T	ASAP-seq
0.925336	5.86562	0.367768	0.139209	0.263928	0.0708281	1.57735	1.81622	0.657554	1.21299	1.22811	0.948049	0	0.218763	control_asap	asap	control	T	ASAP-seq
1.56557	0.490832	0.0396146	0.261385	0.445277	0.438561	2.09335	2.55863	0.966076	1.82346	2.06459	1.24816	0.238644	0.550206	control_asap	asap	control	T	ASAP-seq
2.33051	4.3523	0.149832	0.181614	0.121725	0.285393	1.76183	1.8617	0.920822	1.21299	1.07562	1.03193	0.238644	0.218763	control_asap	asap	control	T	ASAP-seq
1.88647	-10.1153	0.569728	0	0.0422429	0.036041	0.282912	0.452391	0.873424	0.21999	0.309112	0.856482	0.853407	1.99578	control_asap	asap	control	NK	ASAP-seq
-1.27947	-4.19404	0.149832	0.0949245	0	0.104446	1.05786	1.55148	0.299196	0.116032	0.113988	0.37268	0.431167	0.68216	control_asap	asap	control	T	ASAP-seq
2.95982	-11.0004	0.0777196	0.0949245	0	0.0708281	0.452495	0.566878	0.823666	0.255721	0.113988	0	1.67005	2.25746	control_asap	asap	control	NK	ASAP-seq
-7.26897	-7.78727	1.2771	0.739713	1.0642	0.339099	2.08322	2.48989	0.873424	1.76977	1.4205	1.24816	0.962089	2.17761	control_asap	asap	control	Myeloid	ASAP-seq
1.61323	1.91466	0.0777196	0.0949245	0.388405	0.688564	1.7188	1.97372	0.823666	1.3411	1.55665	0.755676	0	0.398154	control_asap	asap	control	T	ASAP-seq
0.854045	1.14698	0.0777196	1.04456	0.121725	0.199007	1.92946	2.72171	0.966076	1.43635	1.36039	0.755676	0	0.550206	control_asap	asap	control	T	ASAP-seq
7.2351	-2.59496	0.422209	0.0949245	0.263928	0.168469	1.50743	1.94687	0.966076	0.30941	0	1.18114	0.238644	0.218763	control_asap	asap	control	T	ASAP-seq
4.10392	5.50779	0.184027	0.261385	0.230228	0.168469	1.47055	1.68377	0.458241	1.37605	1.19211	0.755676	0.431167	0.218763	control_asap	asap	control	T	ASAP-seq
1.99172	6.79721	0.522932	0.0949245	0.0827735	0.591869	1.96446	2.43296	0.823666	1.45768	1.67646	0.856482	0.238644	0.550206	control_asap	asap	control	T	ASAP-seq
1.07811	3.64368	0.473838	0.557796	0.752286	0.591869	1.92946	2.37259	0.873424	1.65039	1.74201	0.856482	0.592541	0.398154	control_asap	asap	control	T	ASAP-seq
6.6133	-2.85699	0.0777196	0.139209	0.0827735	0.13697	1.73335	1.99987	0.529185	0.21999	0.216302	0.948049	0.238644	0.218763	control_asap	asap	control	T	ASAP-seq
7.1655	-2.8865	0.149832	0.222295	0.29653	0.285393	1.96446	2.34556	0.966076	0.295051	0.394036	1.18114	0.238644	0.68216	control_asap	asap	control	T	ASAP-seq
1.95895	1.56262	0.114426	0.181614	0.195352	0.168469	1.82967	2.40753	0.873424	1.59414	1.63024	1.37005	0.431167	0.68216	control_asap	asap	control	T	ASAP-seq
3.43795	6.38632	0.114426	0.299004	0.230228	0.257419	2.0522	2.41608	0.873424	1.51195	1.80353	1.24816	0	0.398154	control_asap	asap	control	T	ASAP-seq
-0.67907	1.49458	0	0.139209	0.0422429	0.0708281	1.47055	1.35075	0.657554	0.989568	0.94375	0.948049	0	0.218763	control_asap	asap	control	T	ASAP-seq
7.84509	-2.55309	0.149832	0.222295	0.121725	0.228639	1.61056	2.17682	0.771302	0.342134	0.472308	1.31096	0.431167	0.68216	control_asap	asap	control	T	ASAP-seq
3.74086	6.59654	0.0396146	0.222295	0.195352	0.461955	2.38044	2.72796	0.873424	1.72924	1.74201	1.31096	0.431167	0.398154	control_asap	asap	control	T	ASAP-seq
1.91925	1.04703	0.114426	0.0949245	0.0827735	0.13697	1.35097	1.94687	0.920822	1.36122	1.55665	0.517263	0.592541	0.398154	control_asap	asap	control	T	ASAP-seq
1.52216	1.38096	0.0396146	0.139209	0.29653	0.484813	1.41255	1.8617	0.657554	1.0771	1.29644	0.856482	0.238644	0.398154	control_asap	asap	control	T	ASAP-seq
1.70225	3.18988	0.0396146	0	0.0422429	0.339099	1.21511	1.57148	1.00937	1.17372	1.26286	1.03193	0.238644	0	control_asap	asap	control	T	ASAP-seq
-0.846776	-3.7445	0.184027	0.0485882	0.0827735	0.257419	1.67384	2.10975	0.823666	1.44707	1.15477	1.24816	1.89613	3.05854	control_asap	asap	control	T	ASAP-seq
7.18423	-2.86176	0.0396146	0.139209	0.328102	0.414608	1.96446	2.33638	0.873424	0.290219	0.113988	1.24816	0.431167	0.218763	control_asap	asap	control	T	ASAP-seq
-0.4577	2.27049	2.0157	0.222295	0.710765	0.484813	1.68905	1.8909	1.09071	1.42707	1.65362	0.856482	0.431167	0.398154	control_asap	asap	control	T	ASAP-seq
-11.8518	0.708691	0.310193	0.990578	1.64584	0.74239	2.61526	2.83985	0.920822	2.13377	2.24619	1.18114	1.06011	0.550206	control_asap	asap	control	B	ASAP-seq
8.06083	-2.24935	0.0396146	0.0949245	0.445277	0.199007	2.28531	2.52866	1.09071	0.364869	0.113988	1.03193	0	1.08394	control_asap	asap	control	T	ASAP-seq
4.7118	8.76062	0	0.299004	0.29653	0.484813	2.54722	2.89933	0.823666	1.7418	1.84253	1.70769	0.592541	0.550206	control_asap	asap	control	T	ASAP-seq
0.483711	1.35242	0.339395	0.613235	1.64584	0.631676	2.17088	2.609	1.44815	1.99854	2.20712	1.37005	0.431167	0.68216	control_asap	asap	control	T	ASAP-seq
2.61952	5.46874	0.114426	0.436749	0.55015	0.339099	2.0522	2.15496	1.00937	1.3842	1.22811	1.18114	0.238644	0.218763	control_asap	asap	control	T	ASAP-seq
0.470394	1.45137	0.422209	0.468412	0.598732	0.390066	2.16151	2.23968	1.00937	1.51764	1.67646	1.24816	0.731456	0.218763	control_asap	asap	control	T	ASAP-seq
1.57163	7.71972	0.0777196	0.33526	0.263928	0.285393	2.334	2.58772	0.458241	1.61238	1.60631	1.42584	0	0.398154	control_asap	asap	control	T	ASAP-seq
1.46113	6.45641	0.0396146	0.0485882	0.0422429	0.312606	1.62676	1.71857	0.595428	0.987158	1.4772	0.517263	0.238644	0.798715	control_asap	asap	control	T	ASAP-seq
3.27625	7.24279	0.249098	0.181614	0.159216	0.257419	2.12313	2.2892	1.00937	1.43481	1.50439	1.18114	0.592541	0	control_asap	asap	control	T	ASAP-seq
0.994332	0.227359	0.0396146	0.139209	0.195352	0.168469	2.09335	2.48195	1.23588	1.56342	1.84253	0.856482	0.431167	0.218763	control_asap	asap	control	T	ASAP-seq
0.485362	1.65204	0.149832	0.370246	0.358708	0.257419	2.1133	2.45776	0.771302	1.62903	1.60631	0.856482	0.431167	0.218763	control_asap	asap	control	T	ASAP-seq
0.12567	0.381068	0.367768	0.665761	1.53135	0.364907	0.452495	0.566878	1.16593	1.72463	1.98491	0.856482	0.431167	0.398154	control_asap	asap	control	T	ASAP-seq
2.61456	7.0029	0.0396146	0.261385	0.524945	0.285393	2.3652	2.83426	1.16593	1.72117	1.93386	1.62227	0.238644	0.798715	control_asap	asap	control	T	ASAP-seq
-1.42784	-9.83259	0.217092	0.181614	0	0.104446	0.399101	0.717249	0.529185	0.245642	0	0.755676	2.01071	2.65359	control_asap	asap	control	NK	ASAP-seq
-0.394534	-10.5559	0.756814	0.261385	0.121725	0.13697	0.597447	0.566878	0.657554	0.32824	0.309112	0.517263	1.56305	2.06013	control_asap	asap	control	NK	ASAP-seq
2.16269	5.91985	0	0.261385	0.445277	0.285393	1.8427	2.01269	0.920822	1.48151	1.63024	0.755676	0.238644	0.398154	control_asap	asap	control	T	ASAP-seq
-8.01049	-8.59598	0.498686	0.691024	0.417245	0.228639	1.90543	2.26968	1.05087	0.927503	1.15477	1.31096	0.238644	1.54074	control_asap	asap	control	Myeloid	ASAP-seq
6.90816	-2.35983	0.217092	0.499103	0.388405	0.228639	2.2075	2.45776	0.873424	0.417414	0.309112	1.24816	0.592541	0.550206	control_asap	asap	control	T	ASAP-seq
7.75515	-1.78153	0.149832	0.139209	0.159216	0.228639	1.59409	2.0502	0.966076	0.270651	0	1.10932	0.238644	0.903091	control_asap	asap	control	T	ASAP-seq
0.441985	1.07035	1.06446	0.299004	0.68934	1.02898	2.35749	2.85093	0.966076	1.75867	1.80353	2.02135	1.23132	0	control_asap	asap	control	T	ASAP-seq
-0.985438	-3.03686	1.2771	0.181614	0.263928	0.507161	2.3018	2.72796	1.26911	0.360363	0	1.66589	0.592541	0.550206	control_asap	asap	control	T	ASAP-seq
3.25726	5.73056	0	0.0485882	0.0422429	0.484813	2.10337	2.36366	0.771302	1.52612	1.78344	0.643558	0.853407	0.398154	control_asap	asap	control	T	ASAP-seq
2.62868	7.39223	0.0777196	0.0485882	0.159216	0.312606	1.88081	2.15496	0.873424	1.16366	1.26286	0.948049	0.431167	0.218763	control_asap	asap	control	T	ASAP-seq
0.371948	0.223628	0	0.0485882	0.0827735	0.199007	1.11307	1.84677	0.771302	1.44554	1.15477	0.643558	0	0.218763	control_asap	asap	control	T	ASAP-seq
-0.590573	-3.28543	0.0777196	0.139209	0.195352	0.168469	1.56033	2.15496	0.716044	0.270651	0.216302	1.18114	0.431167	0.398154	control_asap	asap	control	T	ASAP-seq
7.59099	-1.90931	0.0396146	0.139209	0.121725	0.104446	1.6427	2.12125	0.299196	0.193663	0	0.643558	0.238644	0	control_asap	asap	control	T	ASAP-seq
1.83384	0.270044	0.114426	0.436749	0.263928	0.13697	2.30995	2.74648	0.771302	1.73154	1.80353	0.948049	0.592541	0.398154	control_asap	asap	control	T	ASAP-seq
4.06247	7.19541	0.0396146	0.261385	0.159216	0.390066	2.13286	2.20874	0.873424	1.43789	1.53086	1.10932	0.431167	0.398154	control_asap	asap	control	T	ASAP-seq
-0.996229	-9.64335	0.0777196	0.222295	0.0422429	0.0708281	0.21933	0.452391	0.458241	0.133182	0	0.517263	1.06011	1.54074	control_asap	asap	control	NK	ASAP-seq
3.19565	7.3479	0.114426	0.181614	0.263928	0.390066	2.00929	2.10975	0.299196	1.25447	1.4772	1.24816	0.592541	0.218763	control_asap	asap	control	T	ASAP-seq
1.81026	5.84364	0.0396146	0.181614	0.195352	0.285393	1.99827	2.36366	0.716044	1.26549	0.94375	0.948049	0.592541	0.398154	control_asap	asap	control	T	ASAP-seq
2.47585	4.53435	0.0396146	0.181614	0.29653	0.257419	1.45159	1.93317	0.716044	1.18566	1.15477	1.52887	0.238644	0.398154	control_asap	asap	control	T	ASAP-seq
3.49374	6.2145	0.149832	0.222295	0.159216	0.168469	1.92946	2.14385	0.657554	1.22637	1.03357	1.03193	0.431167	0.68216	control_asap	asap	control	T	ASAP-seq
-0.237375	-2.16851	0.0777196	0.181614	0.121725	0.228639	1.8427	2.29882	0.595428	1.02271	0.675954	0.643558	0.853407	0.550206	control_asap	asap	control	T	ASAP-seq
-7.2624	-7.52077	0.498686	1.1445	1.0492	0.611971	2.71208	3.19682	1.64583	2.15876	2.29603	1.8939	0.962089	1.43007	control_asap	asap	control	Myeloid	ASAP-seq
-11.1884	0.699354	1.44286	0.851976	2.35885	0.688564	2.18016	2.61599	1.30126	1.76645	2.07979	1.10932	0.431167	0	control_asap	asap	control	B	ASAP-seq
3.1056	6.09703	0.114426	0.370246	0.263928	0.461955	2.02019	2.52866	1.00937	1.59938	1.67646	1.37005	0.731456	0.398154	control_asap	asap	control	T	ASAP-seq
7.68289	-2.88435	0.114426	0.222295	0.230228	0.390066	2.15205	2.44956	1.09071	0.275579	0	1.62227	0.238644	0.550206	control_asap	asap	control	T	ASAP-seq
1.36271	1.47687	0	1.27787	0.574736	0.550412	2.18016	2.68337	0.966076	1.72117	1.60631	1.31096	0	0.218763	control_asap	asap	control	T	ASAP-seq
1.40455	4.52972	0.0777196	0.40405	0.159216	0.550412	2.40287	2.62984	1.16593	1.61109	1.78344	1.10932	0.238644	0	control_asap	asap	control	T	ASAP-seq
4.87821	7.8755	0.184027	0.261385	0.472544	0.312606	1.92946	2.44129	1.16593	1.6085	1.63024	1.03193	0	0.68216	control_asap	asap	control	T	ASAP-seq
1.7657	1.12556	0.0777196	0.299004	0.445277	0.228639	1.7188	2.12125	0.873424	1.07489	1.3909	1.18114	0.731456	0.68216	control_asap	asap	control	T	ASAP-seq
8.96444	-2.50966	0.249098	0.261385	0.417245	0.484813	1.98713	2.21916	1.00937	0.332893	0.216302	1.10932	0.592541	0.398154	control_asap	asap	control	T	ASAP-seq
-7.35641	-8.81113	0.395359	0.499103	0.937396	0.591869	2.02019	2.33638	1.20152	1.54977	1.74201	1.62227	0.592541	0.798715	control_asap	asap	control	Myeloid	ASAP-seq
1.66705	0.268645	0.0396146	0.181614	0.0827735	0.168469	1.02906	1.30009	0.299196	0.88566	1.11598	0.643558	0	0.218763	control_asap	asap	control	T	ASAP-seq
2.1242	0.985066	0.249098	0.222295	0.263928	0.104446	1.50743	1.83161	0.823666	1.18368	1.22811	1.18114	0.592541	0.218763	control_asap	asap	control	T	ASAP-seq
3.10434	3.45003	0.0396146	0	0.195352	0.199007	1.19056	1.8006	0.458241	0.945273	1.11598	0.37268	0.238644	0.550206	control_asap	asap	control	T	ASAP-seq
-7.48622	-7.65764	0.114426	0.893575	0.472544	0.228639	1.80308	2.02535	0.529185	1.0157	1.19211	1.24816	0.431167	0	control_asap	asap	control	Myeloid	ASAP-seq
0.732994	0.441655	0.217092	0.639843	0.645062	0.52902	2.35749	2.68337	1.42045	2.0168	1.60631	1.62227	0.731456	1.16341	control_asap	asap	control	T	ASAP-seq
1.66016	7.5089	0.0396146	0.0485882	0.499088	0.390066	2.1133	2.45776	0.771302	1.28717	1.55665	1.52887	0.431167	0.218763	control_asap	asap	control	T	ASAP-seq
-7.55595	-7.01981	0.217092	0.299004	0.598732	0.550412	2.44629	2.65696	1.26911	1.93326	2.20712	0.948049	1.14937	1.16341	control_asap	asap	control	Myeloid	ASAP-seq
1.7113	1.44736	0.184027	0.139209	0.121725	0.857745	1.21511	1.90519	0.716044	1.22637	1.36039	0.948049	0.431167	0.218763	control_asap	asap	control	T	ASAP-seq
9.07986	-2.25614	0.310193	0.299004	0.358708	0.414608	2.2075	2.34556	1.59995	0.582213	0.216302	1.82352	0.431167	1.16341	control_asap	asap	control	T	ASAP-seq
1.44492	1.41782	0.0777196	0.370246	0.230228	0.414608	1.96446	2.27949	1.20152	1.57689	1.74201	0.643558	0.592541	0.398154	control_asap	asap	control	T	ASAP-seq
0.722402	1.42	0.473838	0.181614	0.622165	0.257419	1.99827	2.38144	1.00937	1.69059	1.80353	1.31096	0.592541	0.798715	control_asap	asap	control	T	ASAP-seq
-7.41037	-10.0837	1.11871	0.40405	1.34749	0.339099	1.77577	2.17682	1.12903	0.360363	0.113988	1.37005	0.592541	0.398154	control_asap	asap	control	Myeloid	ASAP-seq
1.98371	7.02732	0.114426	0.261385	0.358708	0.257419	2.10337	2.22947	0.771302	1.36288	1.67646	1.37005	0	0.398154	control_asap	asap	control	T	ASAP-seq
4.02587	7.13621	0.0396146	0.222295	0.230228	0.285393	1.62676	2.2892	0.771302	1.28717	1.50439	0.948049	0.962089	0.398154	control_asap	asap	control	T	ASAP-seq
6.54542	-3.11758	0.0396146	0.33526	0.195352	0.104446	1.82967	1.8909	1.26911	0.21478	0	1.18114	0.431167	0.218763	control_asap	asap	control	T	ASAP-seq
0.633174	0.534344	0.149832	0.33526	0.0827735	0.104446	1.32957	1.75219	1.20152	1.15961	1.26286	0.948049	0.238644	0.398154	control_asap	asap	control	T	ASAP-seq
0.136651	0.564616	0.149832	0.499103	0	0.257419	1.59409	2.0502	0.823666	1.48298	1.55665	0.948049	0.592541	0.398154	control_asap	asap	control	T	ASAP-seq
2.32732	-10.3175	0.546603	0.0485882	0.0422429	0.168469	0.282912	0.251563	0.458241	0.172091	0	0.755676	1.14937	2.09082	control_asap	asap	control	NK	ASAP-seq
1.92757	1.13175	0.0777196	0.299004	0.0422429	0.339099	1.96446	2.19822	0.966076	1.50909	1.44925	1.52887	0	0.68216	control_asap	asap	control	T	ASAP-seq
1.44562	-4.25458	0.249098	0.139209	0.159216	0.13697	2.10337	2.45776	0.716044	0.265699	0.113988	0.856482	0.853407	0.798715	control_asap	asap	control	T	ASAP-seq
-6.93234	-8.67145	0.636055	0.261385	0.598732	0.312606	1.61056	1.75219	0.771302	1.43172	1.69879	1.03193	0.238644	0.798715	control_asap	asap	control	Myeloid	ASAP-seq
-7.16313	-9.33437	0.184027	0.222295	0.159216	0.13697	1.52538	2.16595	1.00937	1.56883	1.63024	1.03193	0.238644	0.68216	control_asap	asap	control	Myeloid	ASAP-seq
7.51335	-2.21161	0.0396146	0.0485882	0.159216	0.312606	1.65839	2.26968	1.12903	0.304647	0	1.03193	0.431167	0.68216	control_asap	asap	control	T	ASAP-seq
0.568918	2.69369	0	0.139209	0.388405	0.199007	1.02906	1.64773	0.529185	1.28359	1.3909	0.203602	0.238644	0	control_asap	asap	control	T	ASAP-seq
-8.5886	-8.14829	0.310193	0.851976	1.67858	0.104446	2.70663	2.96535	1.75208	1.7001	1.78344	1.92732	0.592541	0.398154	control_asap	asap	control	Myeloid	ASAP-seq
0.620533	0.44769	0.184027	0.33526	0.29653	0.228639	1.52538	2.02535	0.657554	1.50046	1.82322	1.03193	0.431167	0.550206	control_asap	asap	control	T	ASAP-seq
4.21629	7.57449	0.0777196	0.370246	0.358708	0.669959	2.89056	3.20845	1.42045	1.93326	1.69879	1.8939	0.238644	0.398154	control_asap	asap	control	T	ASAP-seq
6.71595	-3.29625	0.184027	0.139209	0.388405	0.228639	1.77577	2.18758	0.823666	0.323566	0.113988	1.47868	0.731456	0.398154	control_asap	asap	control	T	ASAP-seq
7.71365	-1.25389	0.184027	0.299004	0.195352	0.339099	2.15205	2.35465	1.23588	0.323566	0	1.52887	0	0.550206	control_asap	asap	control	T	ASAP-seq
7.21251	-3.449	0.114426	0.0485882	0.263928	0.484813	1.59409	2.09812	0.458241	0.188314	0.113988	1.10932	0	0.798715	control_asap	asap	control	T	ASAP-seq
1.44381	1.78776	0.0396146	0.808571	0.159216	0.285393	1.73335	2.12125	1.00937	1.47856	1.67646	0.856482	0.431167	0.398154	control_asap	asap	control	T	ASAP-seq
1.60161	5.51013	0.0396146	0.139209	0.388405	0.0708281	1.7188	1.90519	0.299196	1.01804	0.94375	0.948049	0.238644	0	control_asap	asap	control	T	ASAP-seq
1.46004	1.50013	0.149832	0.0949245	0.159216	0.199007	1.62676	2.22947	0.716044	1.38257	1.67646	1.24816	0.431167	0.218763	control_asap	asap	control	T	ASAP-seq
2.84884	5.85849	0.114426	0.181614	0.195352	0.168469	1.48916	1.99987	1.09071	1.55389	1.3909	1.03193	0.431167	0.550206	control_asap	asap	control	T	ASAP-seq
0.998928	-1.65928	0.0777196	0.139209	0.0827735	0.13697	1.13957	1.39897	0.716044	0.155601	0	0.517263	0.238644	0.398154	control_asap	asap	control	T	ASAP-seq
1.97047	6.86268	0.0396146	0.222295	0.121725	0.104446	2.03098	2.38144	0.920822	1.32746	1.76294	0.755676	0.431167	0	control_asap	asap	control	T	ASAP-seq
3.45274	7.37593	0.0777196	0.299004	0.230228	0.13697	1.81646	1.8909	0.595428	1.32918	1.03357	1.03193	0.731456	0	control_asap	asap	control	T	ASAP-seq
7.84261	-1.76418	0.0777196	0.0485882	0.159216	0.168469	1.7188	1.78472	0.381877	0.188314	0	1.03193	0	0.550206	control_asap	asap	control	T	ASAP-seq
2.25303	2.90155	0.217092	0.33526	0.0422429	0.104446	1.7188	1.94687	0.458241	1.31189	1.15477	1.18114	0.431167	0.218763	control_asap	asap	control	T	ASAP-seq
-10.3964	0.929952	0.149832	1.24973	0.622165	0.414608	2.3419	2.67025	0.873424	1.93607	1.96818	1.03193	0.592541	0.798715	control_asap	asap	control	T	ASAP-seq
1.03081	6.70366	0.0396146	0.0949245	0.445277	0.168469	2.23412	2.46589	1.20152	1.72348	1.78344	1.52887	0.238644	0.903091	control_asap	asap	control	T	ASAP-seq
3.71322	7.23912	0.217092	0.370246	0.328102	0.312606	2.32605	2.67683	1.12903	1.8594	1.95117	1.42584	0.962089	0.550206	control_asap	asap	control	T	ASAP-seq
1.96103	7.20997	0.0777196	0.222295	0.867408	0.364907	2.5536	2.86189	0.771302	1.70246	1.91625	1.03193	0.238644	0.218763	control_asap	asap	control	T	ASAP-seq
1.22691	7.04648	0.0777196	0.139209	0.29653	0.484813	2.1133	2.41608	0.771302	1.22447	1.11598	1.10932	0	0	control_asap	asap	control	T	ASAP-seq
6.66515	-2.4112	0.114426	0.139209	0.622165	0.438561	1.76183	1.73552	0.529185	0.332893	0.309112	1.37005	0.238644	0.398154	control_asap	asap	control	T	ASAP-seq
1.77048	6.93033	0.184027	0.181614	0.29653	0.312606	1.77577	2.23968	1.00937	1.36454	1.29644	0.856482	0.431167	0.218763	control_asap	asap	control	T	ASAP-seq
1.08022	2.38826	0.114426	0.261385	0.159216	0.312606	2.22532	2.70909	0.873424	1.59807	1.63024	1.66589	0.592541	0.398154	control_asap	asap	control	T	ASAP-seq
-1.50644	-3.9107	0.0396146	0	0.195352	0.168469	1.41255	1.75219	0.381877	0.204277	0	0.856482	0.238644	0.218763	control_asap	asap	control	T	ASAP-seq
7.19695	-2.68051	0.184027	0.33526	0.195352	0.414608	1.92946	2.22947	0.920822	0.250694	0.394036	1.18114	0.238644	0.68216	control_asap	asap	control	T	ASAP-seq
-7.02104	-8.69936	0.339395	0.468412	0.55015	0.312606	2.12313	2.67025	1.00937	1.93326	1.96818	1.24816	0.431167	0.68216	control_asap	asap	control	Myeloid	ASAP-seq
1.30036	7.59802	0.0777196	0.181614	0.417245	0.199007	1.37192	1.8764	0.920822	1.32746	1.4772	1.18114	0	0.798715	control_asap	asap	control	T	ASAP-seq
2.01891	6.78039	0.0777196	0.181614	0.195352	0.13697	1.50743	2.20874	0.873424	1.32057	1.36039	0.948049	0	0.218763	control_asap	asap	control	T	ASAP-seq
7.09079	-3.17232	0.217092	0.52888	0.472544	0.776728	2.43918	2.82865	1.20152	0.652067	0.472308	1.99098	0.431167	0.997596	control_asap	asap	control	T	ASAP-seq
7.33684	-1.53334	0	0	0.0827735	0.13697	0.724023	0.88796	0.458241	0.104433	0	0.203602	0.238644	0.218763	control_asap	asap	control	T	ASAP-seq
1.88658	7.62356	0.114426	0.0949245	0.622165	0.199007	2.13286	2.51333	1.05087	1.32057	1.4205	1.24816	0.592541	0.68216	control_asap	asap	control	T	ASAP-seq
1.32032	2.22905	0.184027	0.370246	0.55015	0.339099	2.21645	2.70909	0.873424	1.63788	1.74201	1.10932	0.238644	0.218763	control_asap	asap	control	T	ASAP-seq
1.45784	3.76835	0.0777196	0.40405	0.388405	0.364907	1.6427	2.09812	0.873424	1.20526	1.26286	1.03193	0.592541	0	control_asap	asap	control	T	ASAP-seq
0.462977	0.16834	0	0	0.0827735	0.168469	1.41255	1.39897	0.823666	1.35456	1.26286	0.203602	0.238644	0.218763	control_asap	asap	control	T	ASAP-seq
1.47644	7.39369	0.114426	0.0949245	0.230228	0.257419	1.85557	1.83161	0.595428	1.12657	1.72063	1.03193	0.592541	0.218763	control_asap	asap	control	T	ASAP-seq
2.03613	6.92952	0.0396146	0.222295	0.230228	0.168469	2.334	2.73417	0.966076	1.32746	1.53086	1.31096	0.592541	0.218763	control_asap	asap	control	T	ASAP-seq
0.724265	0.21985	0.310193	0.499103	0.29653	0.364907	1.94126	2.09812	0.966076	1.62648	1.65362	0.856482	0.592541	0.68216	control_asap	asap	control	T	ASAP-seq
-7.86574	-4.42167	0.149832	0.139209	2.47065	0.228639	1.88081	2.10975	1.05087	1.13494	1.36039	0.856482	0.731456	0.398154	control_asap	asap	control	HSPC	ASAP-seq
8.14894	-1.90198	0.114426	0.261385	0.263928	0.312606	1.8932	2.27949	0.920822	0.400204	0.113988	1.66589	0.431167	0.798715	control_asap	asap	control	T	ASAP-seq
7.57303	-1.19794	0.114426	0.436749	0.195352	0.312606	1.82967	2.30834	0.657554	0.21478	0.309112	1.74781	0.238644	0.550206	control_asap	asap	control	T	ASAP-seq
0.92047	1.90199	0.114426	0.436749	0.358708	0.312606	2.46731	2.69631	0.716044	1.7418	1.50439	1.18114	0.238644	0.398154	control_asap	asap	control	T	ASAP-seq
2.64054	7.75577	0.0396146	0.261385	0.121725	0.228639	1.8932	2.15496	0.920822	1.33771	1.53086	1.03193	0.731456	0.798715	control_asap	asap	control	T	ASAP-seq
-7.51568	-7.61186	0.280112	0.181614	0.263928	0.257419	2.15205	2.29882	1.09071	1.55252	1.26286	1.24816	0	0.903091	control_asap	asap	control	Myeloid	ASAP-seq
0.520758	0.513529	0.114426	0.436749	0.388405	0.390066	1.68905	2.14385	1.30126	0.42167	0.544897	1.42584	0.431167	0.68216	control_asap	asap	control	T	ASAP-seq
2.17837	7.36441	0.0396146	0.181614	0.328102	0.312606	2.26853	2.51333	1.09071	1.44859	1.4205	1.62227	0.238644	0.550206	control_asap	asap	control	T	ASAP-seq
1.56522	7.74758	0.0777196	0.181614	0.121725	0.257419	1.70404	2.17682	0.529185	1.24519	1.4772	1.18114	0	0	control_asap	asap	control	T	ASAP-seq
2.07715	1.12315	0.0777196	0.299004	0.195352	0.168469	1.8427	2.27949	0.966076	1.66397	1.44925	1.37005	0.731456	0.218763	control_asap	asap	control	T	ASAP-seq
1.60391	7.44032	0	0.33526	0.230228	0.390066	1.65839	2.23968	0.771302	1.54149	1.4205	0.755676	0	0.398154	control_asap	asap	control	T	ASAP-seq
1.59624	1.27977	0.0777196	0.0949245	0.0827735	0.339099	1.76183	1.94687	0.966076	1.71303	1.19211	0.755676	0.431167	0.903091	control_asap	asap	control	T	ASAP-seq
2.38008	5.693	0	0.139209	0.574736	0.168469	1.45159	1.8006	0.716044	1.12447	0.845062	1.03193	0.238644	0	control_asap	asap	control	T	ASAP-seq
0.542406	-1.18136	0.149832	0.499103	0.195352	0.339099	2.50138	2.85093	1.26911	1.6429	1.74201	1.62227	0.238644	0.398154	control_asap	asap	control	T	ASAP-seq
0.272153	0.328725	0.930419	0.181614	1.22855	0.228639	1.65839	1.90519	1.30126	1.66886	1.4205	1.18114	0.592541	0	control_asap	asap	control	T	ASAP-seq
1.70264	1.78297	0.0396146	0.0485882	0.121725	0.484813	1.68905	2.10975	0.771302	1.23583	1.15477	0.948049	0.238644	0.68216	control_asap	asap	control	T	ASAP-seq
1.43164	6.33533	0.114426	0.33526	0.524945	0.257419	2.09335	2.67683	1.20152	1.84005	1.60631	1.37005	0.731456	0.68216	control_asap	asap	control	T	ASAP-seq
4.78727	8.22392	0.0396146	0.0949245	0.29653	0.257419	2.21645	2.48195	0.771302	1.43789	1.32893	1.10932	0.592541	0	control_asap	asap	control	T	ASAP-seq
3.17045	4.99461	0	0.181614	0.0827735	0.13697	1.16539	1.70132	0.381877	1.1494	0.895623	0.643558	0.431167	0.398154	control_asap	asap	control	T	ASAP-seq
2.20965	7.15267	0.0777196	0.299004	0.598732	0.364907	1.77577	2.39891	1.00937	1.5233	1.67646	0.755676	0.592541	0	control_asap	asap	control	T	ASAP-seq
1.95432	6.40917	0.0777196	0.139209	0.472544	0.414608	2.60323	2.97025	1.00937	1.97904	2.13839	1.42584	0.853407	0.798715	control_asap	asap	control	T	ASAP-seq
-7.75899	-4.55605	0.864548	0.139209	4.32091	0.257419	0.551425	0.806243	1.09071	0.430129	0.309112	0.856482	0.431167	0.550206	control_asap	asap	control	HSPC	ASAP-seq
3.70147	5.27783	0.0396146	0.181614	0.159216	0.168469	1.81646	2.12125	0.716044	1.47115	1.67646	1.18114	0.431167	0.398154	control_asap	asap	control	T	ASAP-seq
2.999	6.02407	0	0.181614	0.159216	0.13697	1.57735	1.8909	0.381877	1.05929	1.22811	0.856482	0.238644	0.218763	control_asap	asap	control	T	ASAP-seq
1.75935	6.70114	0.0396146	0.261385	0.55015	0.461955	2.31803	2.61599	0.823666	1.28359	1.3909	1.42584	0.238644	0.903091	control_asap	asap	control	T	ASAP-seq
0.884654	5.9774	0.249098	0.436749	0.263928	0.168469	2.35749	2.56598	0.873424	1.61882	2.09477	1.31096	0.853407	0.218763	control_asap	asap	control	T	ASAP-seq
2.39266	7.02409	0.0396146	0.33526	0.263928	0.364907	1.97586	2.43296	0.966076	1.77307	1.84253	1.18114	0.731456	0.68216	control_asap	asap	control	T	ASAP-seq
-11.5394	4.4565	1.94314	0.893575	1.33621	0.0708281	0.683585	0.847936	0.716044	0.337524	0.544897	0.517263	0.238644	0.68216	control_asap	asap	control	B	ASAP-seq
-11.1741	3.07102	0.977123	0.5859	0.472544	0.199007	0.399101	0.389825	0.823666	0.198984	0	0.643558	0	0.218763	control_asap	asap	control	B	ASAP-seq
-11.5583	4.42302	1.28831	0.691024	0.79215	0.0708281	0.551425	0.88796	0.873424	0.280483	0.113988	0.517263	0.731456	0.218763	control_asap	asap	control	B	ASAP-seq
-11.0905	4.33451	0.149832	0.436749	0.121725	0.0708281	0.342693	0.566878	0.716044	0.23546	0.309112	0.517263	0.431167	0.218763	control_asap	asap	control	B	ASAP-seq
-11.342	2.66353	0.0396146	0.370246	0.0422429	0.104446	0.503183	0.323081	0.595428	0.290219	0	0.203602	0.592541	0.398154	control_asap	asap	control	B	ASAP-seq
-11.7081	3.81868	0.0777196	0.557796	0.358708	0.036041	0.21933	0.174532	0.657554	0.155601	0	0.517263	0	0	control_asap	asap	control	B	ASAP-seq
-11.2976	0.655804	2.24555	0.557796	2.56457	0.199007	2.1133	2.39891	1.00937	0.430129	0.675954	1.42584	0.238644	0.68216	control_asap	asap	control	B	ASAP-seq
-11.4004	4.55362	0.184027	0.786141	1.54064	0.312606	0.836362	1.13062	0.966076	0.537833	0.394036	1.03193	0.431167	0.550206	control_asap	asap	control	B	ASAP-seq
-11.9633	1.3055	0.881427	0.370246	0.867408	0.104446	0.342693	0.926444	0.823666	0.32824	0.309112	1.10932	0.238644	0	control_asap	asap	control	B	ASAP-seq
1.19377	5.77632	0.184027	0.299004	0.417245	0.724768	2.5725	2.98482	1.55186	1.96552	2.04916	1.70769	0.592541	0.68216	control_asap	asap	control	T	ASAP-seq
2.16726	-4.23265	0.367768	0.181614	0.0422429	0.0708281	1.48916	1.8617	0.458241	0.144454	0.113988	0.37268	0	0.218763	control_asap	asap	control	T	ASAP-seq
-11.4315	2.86318	0.546603	0.370246	0.598732	0.257419	0.452495	0.619555	0.657554	0.346722	0.113988	0.948049	0	0.218763	control_asap	asap	control	B	ASAP-seq
-8.60558	-9.10888	0.184027	0.33526	1.33621	0.285393	2.13286	2.24978	1.33242	1.23958	1.4205	1.52887	0.731456	0.68216	control_asap	asap	control	Myeloid	ASAP-seq
0.445002	1.34422	0.0777196	0.139209	0.29653	0.364907	2.06265	2.55863	1.16593	1.706	1.95117	1.24816	0.592541	0.218763	control_asap	asap	control	T	ASAP-seq
1.62852	3.8611	0.114426	0.222295	0.195352	0.228639	1.57735	1.61033	0.823666	1.40507	1.53086	1.18114	0.962089	0.550206	control_asap	asap	control	T	ASAP-seq
2.76935	-9.96329	0.114426	0.139209	0.0422429	0.104446	0.452495	0.389825	0.458241	0.188314	0.113988	0.517263	1.85482	2.56359	control_asap	asap	control	NK	ASAP-seq
0.679236	-4.25104	0.114426	0.181614	0.0827735	0.104446	1.35097	1.66591	0.458241	0.172091	0	0.856482	0	0	control_asap	asap	control	T	ASAP-seq
-0.574667	-3.84055	0.82991	0.299004	0.0827735	0.228639	2.02019	2.49777	0.299196	0.250694	0.113988	1.18114	0.431167	0.997596	control_asap	asap	control	T	ASAP-seq
0.855897	1.56738	0.0777196	0.261385	0.445277	0.312606	1.7188	2.26968	0.823666	1.39869	1.86148	1.31096	0.731456	0.550206	control_asap	asap	control	T	ASAP-seq
2.36777	-4.14746	0.0777196	0.222295	0.195352	0.168469	2.44629	2.823	0.771302	0.314151	0.113988	0.37268	0	0.398154	control_asap	asap	control	T	ASAP-seq
3.48675	5.79205	0	0.181614	0.230228	0.312606	1.76183	2.18758	0.966076	1.32918	1.44925	0.643558	0.431167	0.218763	control_asap	asap	control	T	ASAP-seq
7.25813	-2.28712	0.249098	0.139209	0.230228	0.461955	1.81646	2.50558	1.20152	0.275579	0.216302	1.18114	0	0.997596	control_asap	asap	control	T	ASAP-seq
-0.243617	2.043	0.184027	1.64523	0.159216	0.199007	1.76183	2.07445	1.20152	1.25631	1.32893	0.517263	0.853407	0.398154	control_asap	asap	control	T	ASAP-seq
-0.0767285	2.42129	0.184027	0.830509	0.0827735	0.339099	1.81646	2.29882	1.00937	1.24891	1.32893	0.948049	0.431167	0	control_asap	asap	control	T	ASAP-seq
0.0775252	-2.33297	0.0396146	0.181614	0.388405	0.257419	1.50743	1.39897	0.716044	0.275579	0.216302	0.856482	0.238644	0.550206	control_asap	asap	control	T	ASAP-seq
3.23717	4.81602	0.546603	0.139209	0.0422429	0.339099	1.86827	2.40753	0.920822	1.6834	1.98491	0.203602	0.853407	1.08394	control_asap	asap	control	T	ASAP-seq
1.12444	5.52638	0.149832	0.181614	0.328102	0.199007	1.41255	1.90519	0.595428	1.06601	1.29644	0.755676	0.431167	0.550206	control_asap	asap	control	T	ASAP-seq
-11.5612	3.2796	0.280112	0.952898	0.29653	0.13697	0.724023	0.717249	0.716044	0.332893	0.216302	1.03193	0.238644	0.218763	control_asap	asap	control	B	ASAP-seq
-0.672919	1.2327	1.4711	0.436749	0.328102	0.168469	1.37192	1.83161	0.823666	1.67979	1.44925	1.03193	0.592541	0.550206	control_asap	asap	control	T	ASAP-seq
-6.88826	-8.78402	0.473838	0.830509	0.731741	0.52902	2.71749	3.19292	1.33242	2.31617	2.16645	1.78638	1.23132	1.48693	control_asap	asap	control	Myeloid	ASAP-seq
2.27655	-3.65658	0.367768	0.181614	0.0422429	0.0708281	2.3419	2.67025	1.09071	0.250694	0.113988	0.37268	1.61798	2.81243	control_asap	asap	control	T	ASAP-seq
2.37806	4.85624	0.114426	0.222295	0.159216	0.257419	2.03098	2.17682	0.920822	1.38095	1.50439	1.37005	0.431167	0.550206	control_asap	asap	control	T	ASAP-seq
2.77065	4.90797	0.114426	0.181614	0.0827735	0.036041	1.23907	1.42223	0.109982	0.793398	0.735558	0.517263	0	0	control_asap	asap	control	T	ASAP-seq
3.08892	5.88948	0	0.33526	0.195352	0.257419	2.00929	2.20874	0.595428	1.71536	1.3909	1.31096	0.853407	0.550206	control_asap	asap	control	T	ASAP-seq
-0.619946	-9.63591	0.677949	0.0949245	0.159216	0.228639	0.21933	0.669594	0.716044	0.265699	0.113988	0.517263	1.61798	2.89688	control_asap	asap	control	NK	ASAP-seq
1.06583	0.400763	0.184027	0.370246	0.195352	0.571355	2.45334	2.94047	1.00937	1.78074	1.93386	0.948049	0.592541	0.68216	control_asap	asap	control	T	ASAP-seq
1.17762	1.42655	0.0777196	0.299004	0.472544	0.257419	0.724023	1.39897	0.771302	0.861329	1.36039	0.517263	0.238644	0.218763	control_asap	asap	control	T	ASAP-seq
0.258205	-1.91726	0.217092	0.0485882	0.159216	0.228639	1.41255	1.66591	0.716044	0.225173	0.113988	0.517263	0	0	control_asap	asap	control	T	ASAP-seq
2.08893	-10.1245	1.03618	0.139209	0.121725	0.0708281	0.683585	0.762736	0.529185	0.265699	0	0.755676	1.89613	2.75189	control_asap	asap	control	NK	ASAP-seq
-1.32436	-3.59282	0.0396146	0.370246	0.159216	0.257419	1.56033	2.36366	0.595428	0.275579	0.113988	1.31096	0	0.550206	control_asap	asap	control	T	ASAP-seq
7.1616	-1.69559	0.0396146	0.0949245	0.121725	0.0708281	1.56033	2.0624	1.09071	0.204277	0.216302	1.24816	0.431167	0.218763	control_asap	asap	control	T	ASAP-seq
-0.767044	-9.31291	1.05042	0.33526	0.121725	0.104446	0.937347	0.669594	1.12903	0.425909	0.309112	0.755676	2.04616	3.03531	control_asap	asap	control	NK	ASAP-seq
3.83464	7.29843	0.114426	0.222295	0.574736	0.414608	1.88081	2.48195	0.657554	1.37769	1.32893	0.856482	0.592541	0.550206	control_asap	asap	control	T	ASAP-seq
-11.5438	4.31169	1.0783	0.952898	0.598732	0.228639	0.342693	0.762736	1.12903	0.438518	0.394036	0.856482	0.431167	0.68216	control_asap	asap	control	B	ASAP-seq
1.17405	0.583646	0.0777196	0.0949245	0.263928	0.339099	1.6427	2.13261	0.966076	1.40189	1.84253	1.10932	0.238644	0.550206	control_asap	asap	control	T	ASAP-seq
2.19124	2.35671	0.0396146	0.33526	0.388405	0.228639	2.1133	2.39891	1.33242	1.81506	1.88007	1.57666	0.238644	0.68216	control_asap	asap	control	T	ASAP-seq
7.18579	-2.42671	0	0.181614	0.230228	0.285393	1.92946	2.26968	1.23588	0.295051	0.394036	1.10932	0.238644	0.550206	control_asap	asap	control	T	ASAP-seq
-1.30376	-4.72582	0.0396146	0.222295	0.159216	0.199007	1.52538	1.99987	0.873424	0.30941	0.216302	1.24816	0.238644	0.798715	control_asap	asap	control	T	ASAP-seq
-11.33	2.01059	1.19494	0.52888	0.885369	0.312606	0.399101	0.619555	0.529185	0.373821	0.472308	0.517263	0.238644	0.798715	control_asap	asap	control	B	ASAP-seq
1.73688	-4.9278	0.339395	0.299004	0.159216	0.199007	2.49466	2.609	0.595428	0.35129	0.113988	1.10932	0.731456	1.96198	control_asap	asap	control	T	ASAP-seq
-0.983094	-9.18084	0.737673	0.0949245	0.159216	0.0708281	0.282912	0.251563	0.771302	0.161128	0.113988	0.643558	1.81173	2.65359	control_asap	asap	control	NK	ASAP-seq
3.29915	7.19494	0.0396146	0.139209	0.159216	0.364907	2.34972	2.55122	0.823666	1.61625	1.95117	1.57666	0.592541	0.218763	control_asap	asap	control	T	ASAP-seq
1.96677	-4.47362	0.217092	0.0949245	0.263928	0.036041	2.69566	2.99441	0.823666	0.31887	0	1.31096	0.731456	0.798715	control_asap	asap	control	T	ASAP-seq
2.95536	4.8548	0.114426	0.0949245	0.159216	0.228639	1.43226	1.70132	0.920822	1.22637	1.36039	0.856482	0.431167	0.398154	control_asap	asap	control	T	ASAP-seq
-6.6729	-8.37366	0.614431	0.468412	0.417245	0.390066	1.97586	2.23968	0.823666	1.57421	2.03348	0.517263	0.962089	0.997596	control_asap	asap	control	Myeloid	ASAP-seq
1.50616	6.2761	0.0396146	0.222295	0.29653	0.339099	2.59105	2.83985	0.873424	1.78835	1.84253	1.10932	0	0	control_asap	asap	control	T	ASAP-seq
-11.0644	3.45765	0.756814	0.299004	0.417245	0.036041	0.597447	0.762736	0.529185	0.304647	0.309112	0.948049	0.238644	0.218763	control_asap	asap	control	B	ASAP-seq
-0.485438	-2.98279	0.339395	0.40405	0.499088	0.484813	1.99827	2.17682	0.716044	0.382693	0.309112	1.31096	0	0.398154	control_asap	asap	control	T	ASAP-seq
6.46445	-2.85185	0.149832	0.370246	0.29653	0.484813	2.04165	2.39891	1.16593	0.337524	0.216302	0.856482	0.592541	0.903091	control_asap	asap	control	T	ASAP-seq
-1.39354	-9.4193	0.310193	0.139209	0.0827735	0.104446	0.342693	0.717249	0.823666	0.32824	0.216302	0.948049	1.37745	2.52519	control_asap	asap	control	NK	ASAP-seq
-11.3225	4.45919	0.114426	0.370246	0.328102	0.104446	0.282912	0.452391	0.920822	0.209542	0	0.203602	0.238644	0	control_asap	asap	control	B	ASAP-seq
8.26699	-2.83394	0.217092	0.181614	0.159216	0.228639	1.82967	2.18758	0.966076	0.290219	0.216302	1.03193	0	0.398154	control_asap	asap	control	T	ASAP-seq
1.00292	2.37996	0.184027	0.222295	0.885369	0.484813	2.34972	2.77661	1.26911	1.93139	2.30811	1.57666	0.592541	0.68216	control_asap	asap	control	T	ASAP-seq
4.12096	8.0632	0.0777196	0.261385	0.230228	0.257419	1.77577	2.36366	0.595428	1.42083	1.3909	0.755676	0.592541	0.550206	control_asap	asap	control	T	ASAP-seq
2.4711	8.16323	0.0396146	0.222295	0.121725	0.168469	1.7188	1.8909	0.920822	1.23771	1.15477	0.643558	0.731456	0.218763	control_asap	asap	control	T	ASAP-seq
1.96862	-4.03756	0.569728	0.139209	0.195352	0.13697	2.45334	2.77065	0.966076	0.23546	0.216302	0.517263	0.592541	0.997596	control_asap	asap	control	T	ASAP-seq
3.33411	6.9854	0.0777196	0.33526	0.55015	0.484813	2.27695	2.51333	1.30126	1.62776	1.26286	1.10932	0.431167	0.798715	control_asap	asap	control	T	ASAP-seq
0.588403	0.0934847	0	0.139209	0.195352	0.484813	1.62676	1.66591	0.920822	0.116032	0.216302	0.755676	0	0.550206	control_asap	asap	control	T	ASAP-seq
1.15242	6.81761	0.0396146	0.370246	0.328102	0.484813	1.97586	2.36366	0.657554	1.47115	1.84253	1.18114	0.853407	0	control_asap	asap	control	T	ASAP-seq
2.24993	-10.1095	0.0777196	0	0.121725	0	0.21933	0.251563	0.529185	0.138834	0	0.37268	0.238644	1.3056	control_asap	asap	control	NK	ASAP-seq
0.777629	0.224387	0.217092	0.436749	0.263928	0.285393	2.3419	2.47395	1.09071	1.74971	1.63024	1.03193	1.06011	0.903091	control_asap	asap	control	T	ASAP-seq
1.93206	1.60319	0.249098	0.370246	0.445277	0.932688	2.46035	2.96535	1.30126	1.79805	2.10952	1.8939	0.431167	0.68216	control_asap	asap	control	T	ASAP-seq
7.49958	-2.19642	0.114426	0.299004	0.388405	0.339099	1.65839	1.8764	0.529185	0.204277	0.394036	0.948049	0	0.218763	control_asap	asap	control	T	ASAP-seq
-11.5277	4.448	1.21911	1.29164	0.55015	0.199007	0.871169	0.669594	0.595428	0.342134	0.113988	0.643558	0.592541	0.550206	control_asap	asap	control	B	ASAP-seq
0.484362	4.84305	0.149832	0.139209	0.230228	0.168469	1.6427	1.99987	0.823666	1.13076	1.44925	0.755676	0.731456	0.218763	control_asap	asap	control	T	ASAP-seq
6.54763	-3.65822	0.0777196	0.139209	0.358708	0.312606	1.94126	2.45776	1.09071	0.255721	0	1.31096	0.238644	0.997596	control_asap	asap	control	T	ASAP-seq
-0.584389	-3.40384	0.0396146	0.299004	0.0422429	0.199007	1.41255	1.66591	0.657554	0.21478	0.113988	0.856482	0.238644	0.398154	control_asap	asap	control	T	ASAP-seq
3.63872	7.45005	0.114426	0.181614	0.195352	0.312606	1.97586	2.53624	0.595428	1.5148	1.72063	0.755676	0.431167	0.550206	control_asap	asap	control	T	ASAP-seq
1.51651	6.97377	0.114426	0.370246	0.121725	0.339099	2.08322	2.45776	0.657554	1.48738	1.44925	1.47868	0.238644	0.550206	control_asap	asap	control	T	ASAP-seq
2.11194	-3.70793	1.00709	0.181614	0.159216	0.312606	2.81514	2.83985	1.09071	0.342134	0.216302	0.643558	0.431167	0.68216	control_asap	asap	control	T	ASAP-seq
3.16555	4.90875	0.149832	0.139209	0.0827735	0.228639	2.07299	2.29882	0.920822	1.4903	1.69879	1.10932	0	0.550206	control_asap	asap	control	T	ASAP-seq
-11.8293	2.88727	1.57669	0.557796	0.417245	0.199007	0.683585	0.762736	0.595428	0.369355	0.216302	0.856482	0.431167	0.550206	control_asap	asap	control	B	ASAP-seq
2.06682	5.98155	0.217092	0.370246	0.328102	0.591869	2.24283	2.78841	0.823666	1.70364	1.84253	0.856482	0	0.550206	control_asap	asap	control	T	ASAP-seq
0.884257	6.61101	0.114426	0.261385	0.121725	0.312606	2.02019	2.24978	1.16593	1.13076	1.07562	1.37005	0.431167	0	control_asap	asap	control	T	ASAP-seq
1.87673	7.70921	0.280112	0.299004	0.29653	0.228639	2.09335	2.51333	0.771302	1.53174	1.72063	0.755676	0	0.218763	control_asap	asap	control	T	ASAP-seq
3.94742	5.42033	0.114426	0.181614	0.29653	0.390066	2.334	2.55863	1.16593	1.77636	1.63024	1.66589	0.431167	0.550206	control_asap	asap	control	T	ASAP-seq
-7.78527	-4.76169	0.310193	1.31864	0.645062	0.168469	0.551425	0.389825	0.657554	0.265699	0.113988	0.517263	0.238644	0.398154	control_asap	asap	control	HSPC	ASAP-seq
-12.2881	2.79487	1.09195	0.181614	0.388405	0.0708281	0.641443	0.323081	0.381877	0.11025	0	0.203602	0.431167	0.218763	control_asap	asap	control	B	ASAP-seq
-0.747286	-9.40662	0.473838	0.33526	0.598732	1.15222	2.5408	2.98962	1.23588	1.6201	1.76294	1.18114	1.67005	2.30736	control_asap	asap	control	NK	ASAP-seq
7.36831	-1.75158	0.149832	0.139209	0.159216	0.168469	1.543	1.8909	0.771302	0.260722	0.216302	1.37005	0	0.550206	control_asap	asap	control	T	ASAP-seq
-0.0823271	-2.4665	0.149832	0.222295	0.159216	0.390066	2.23412	2.62984	1.12903	1.89604	1.32893	0.755676	0.592541	0.68216	control_asap	asap	control	T	ASAP-seq
6.38476	-2.24636	0.114426	0.0949245	0.159216	0.438561	1.94126	2.44956	0.657554	0.225173	0	1.47868	0.431167	0.550206	control_asap	asap	control	T	ASAP-seq
-6.65718	-8.63326	0.569728	0.499103	0.524945	0.199007	0.452495	0.669594	0.716044	0.455086	0.675954	0.643558	0.238644	0.68216	control_asap	asap	control	Myeloid	ASAP-seq
2.04624	6.11173	0.0777196	0	0.121725	0.168469	2.02019	2.36366	0.595428	1.35289	1.4772	1.10932	0.238644	0.398154	control_asap	asap	control	T	ASAP-seq
3.62769	5.03211	0.0777196	0	0.0422429	0.036041	0.762888	0.926444	0.299196	0.526423	0.791808	0.37268	0	0	control_asap	asap	control	T	ASAP-seq
7.507	-2.07431	0.0396146	0.0485882	0.29653	0.285393	1.39244	1.51022	0.823666	0.250694	0.472308	1.03193	0.238644	0.398154	control_asap	asap	control	T	ASAP-seq
-1.41975	-9.5314	0.448356	0.0949245	0.121725	0.036041	0.503183	0.806243	0	0.30941	0.309112	0.517263	1.56305	2.76737	control_asap	asap	control	NK	ASAP-seq
3.0065	4.88274	0.114426	0.261385	0.263928	0.631676	2.42482	2.65025	1.05087	1.92101	1.65362	1.37005	0.431167	0.218763	control_asap	asap	control	T	ASAP-seq
1.82018	1.24237	0.775595	0.261385	0.29653	0.036041	1.35097	1.71857	0.657554	1.1139	1.32893	0.755676	0.238644	0.218763	control_asap	asap	control	T	ASAP-seq
8.1552	-2.11668	0.0396146	0.261385	0.0422429	0.199007	1.59409	1.68377	0.966076	0.23546	0.216302	1.18114	0	0.218763	control_asap	asap	control	T	ASAP-seq
-1.70622	-3.88676	0.0777196	0.0949245	0.195352	0.168469	1.73335	2.19822	0.966076	0.285363	0	1.52887	0.731456	2.17761	control_asap	asap	control	T	ASAP-seq
-0.653317	3.31899	0.280112	0.639843	0.524945	0.339099	1.48916	1.78472	0.716044	1.78943	1.74201	0.856482	0.731456	0.218763	control_asap	asap	control	T	ASAP-seq
6.59345	-3.17634	0.0396146	0.222295	0	0.13697	1.91752	1.90519	1.26911	0.209542	0	0.755676	0.731456	0.218763	control_asap	asap	control	T	ASAP-seq
7.59017	-2.04265	0.217092	0.299004	0.29653	0.257419	2.06265	2.50558	0.873424	0.346722	0.216302	1.31096	0.431167	0.398154	control_asap	asap	control	T	ASAP-seq
-8.34382	-8.01441	0.184027	0.33526	0.417245	0.484813	1.98713	2.40753	0.823666	1.40507	1.82322	0.948049	0.962089	0.398154	control_asap	asap	control	T	ASAP-seq
-11.1102	2.66311	2.9	0.468412	0.417245	0.13697	0.342693	0.452391	0.529185	0.23033	0.113988	0.37268	0	0	control_asap	asap	control	B	ASAP-seq
-11.523	4.15751	0.280112	0.370246	0.68934	0.199007	0.503183	0.511272	0.381877	0.29986	0.113988	0.755676	0	0.218763	control_asap	asap	control	B	ASAP-seq
-1.43919	-4.02694	0.149832	0.222295	0	0.104446	1.13957	1.19036	0.716044	1.02967	1.15477	0.203602	0.592541	0.218763	control_asap	asap	control	T	ASAP-seq
1.8205	6.48801	0.217092	0.261385	0.598732	0.390066	2.3018	2.59487	1.09071	1.65535	1.82322	1.18114	0.238644	0.903091	control_asap	asap	control	T	ASAP-seq
3.39433	-11.007	1.97728	0.33526	0.121725	0.168469	0.503183	0.511272	0.716044	0.32824	0.113988	0.517263	2.26435	3.26527	control_asap	asap	control	NK	ASAP-seq
-0.270007	-0.746199	0.0396146	0.299004	0.159216	0.13697	1.32957	1.99987	1.05087	0.97746	0.675954	1.18114	0.238644	0	control_asap	asap	control	T	ASAP-seq
-11.8508	3.427	0.114426	0.181614	0.55015	0.104446	0.641443	0.566878	0.823666	0.30941	0.113988	0.643558	0.238644	0.903091	control_asap	asap	control	B	ASAP-seq
4.10875	6.33445	0.0396146	0.139209	0.159216	0.312606	2.22532	2.60196	0.381877	1.70246	1.80353	1.31096	0.731456	0.218763	control_asap	asap	control	T	ASAP-seq
7.92345	-1.49982	0.0777196	0.181614	0.159216	0.228639	1.78952	2.26968	0.716044	0.295051	0.216302	0.856482	0	0.218763	control_asap	asap	control	T	ASAP-seq
7.8294	-2.17869	0.0777196	0.139209	0.0422429	0.228639	1.70404	1.68377	0.920822	0.204277	0.216302	1.10932	0	0.550206	control_asap	asap	control	T	ASAP-seq
7.93119	-2.56432	0.0396146	0.181614	0.417245	0.312606	1.98713	2.35465	0.966076	0.21999	0.216302	0.948049	0	0.550206	control_asap	asap	control	T	ASAP-seq
1.09384	1.32642	0.0396146	0.181614	0.230228	0.199007	1.61056	1.71857	0.966076	1.15757	1.19211	0.856482	0.431167	0.398154	control_asap	asap	control	T	ASAP-seq
1.78916	7.40592	0.0396146	0.370246	0.328102	0.13697	2.22532	2.59487	0.716044	1.27639	1.19211	1.03193	0	0.550206	control_asap	asap	control	T	ASAP-seq
2.16566	-3.82976	0.0777196	0.139209	0.159216	0.104446	1.52538	1.83161	0.823666	0.182935	0.216302	0.203602	0.731456	0.903091	control_asap	asap	control	T	ASAP-seq
2.35842	6.2138	0.114426	0.139209	0.159216	0.104446	1.62676	1.90519	0.381877	1.10322	1.53086	0.755676	0.238644	0.398154	control_asap	asap	control	T	ASAP-seq
9.13697	-2.27692	0.114426	0.299004	0.121725	0.438561	2.45334	2.78252	0.873424	0.417414	0.216302	1.8939	0.431167	1.08394	control_asap	asap	control	T	ASAP-seq
4.17853	-11.1828	0.0396146	0.181614	0.328102	0.228639	0.452495	0.511272	1.00937	0.245642	0.113988	0.203602	3.39583	4.42082	control_asap	asap	control	NK	ASAP-seq
-7.34646	-7.83034	0.448356	0.0949245	0.159216	0.036041	0.282912	0.323081	0.458241	0.116032	0.394036	0.755676	0.731456	1.96198	control_asap	asap	control	Myeloid	ASAP-seq
-0.840529	0.654035	2.4394	0.52888	0.731741	0.257419	1.32957	1.32575	0.771302	1.12026	1.26286	0.643558	0	0	control_asap	asap	control	T	ASAP-seq
7.72329	-1.46596	0.149832	0.0949245	0.159216	0.414608	2.06265	2.43296	0.873424	0.250694	0.113988	1.24816	0	0.218763	control_asap	asap	control	T	ASAP-seq
-11.3937	4.12601	0.367768	0.181614	1.22855	0.0708281	0.452495	0.452391	0.381877	0.193663	0.309112	0.517263	0.238644	0.218763	control_asap	asap	control	B	ASAP-seq
-0.976449	-10.2275	0.184027	0.299004	0.230228	0.257419	0.968862	1.03373	1.16593	0.552846	0	1.37005	2.0804	3.03531	control_asap	asap	control	NK	ASAP-seq
9.25135	-2.28525	0.0777196	0.299004	0.230228	0.285393	2.19847	2.39891	1.09071	0.290219	0.216302	1.42584	0.853407	0.218763	control_asap	asap	control	T	ASAP-seq
3.0951	-10.0366	0.0777196	0.261385	0	0.036041	0.282912	0.511272	0.595428	0.275579	0.113988	1.03193	1.71954	2.89688	control_asap	asap	control	NK	ASAP-seq
2.32818	6.09327	0.149832	0.139209	0.0827735	0.285393	2.10337	2.53624	0.823666	1.45918	1.22811	1.03193	0.238644	0.218763	control_asap	asap	control	T	ASAP-seq
-1.09729	-4.11098	0.280112	0.33526	0.159216	0.228639	1.59409	1.8764	0.823666	0.275579	0.216302	1.18114	0.431167	0.218763	control_asap	asap	control	T	ASAP-seq
3.47497	5.07052	0.0777196	0.0949245	0	0.0708281	1.11307	1.03373	0.299196	0.624708	0.612571	0.856482	0.238644	0	control_asap	asap	control	T	ASAP-seq
-7.39329	-8.47799	0.114426	0.370246	0.195352	0	0.452495	0.88796	0.873424	0.245642	0	0.643558	0	0.550206	control_asap	asap	control	Myeloid	ASAP-seq
2.21539	-10.2354	0	0.222295	0.0422429	0.0708281	0.342693	0.511272	0.299196	0.155601	0	0.643558	1.14937	1.77338	control_asap	asap	control	NK	ASAP-seq
2.86124	6.77052	0.0396146	0.181614	0.29653	0.199007	2.21645	2.44129	1.00937	1.52048	1.63024	1.18114	0.238644	0.398154	control_asap	asap	control	T	ASAP-seq
2.29692	5.15654	0.0396146	0.181614	0.358708	0.414608	1.85557	2.19822	0.966076	1.5148	1.19211	1.31096	0.962089	0.218763	control_asap	asap	control	T	ASAP-seq
3.21518	5.44039	0.149832	0.0949245	0.574736	0.414608	2.35749	2.86733	0.823666	1.57421	1.89833	2.02135	0	0.218763	control_asap	asap	control	T	ASAP-seq
-11.6191	0.605133	0.636055	1.35782	4.05967	0.168469	0.683585	0.717249	0.966076	0.430129	0.544897	0.643558	0.238644	0	control_asap	asap	control	B	ASAP-seq
0.340091	-2.23648	0.184027	0.261385	0.159216	0.228639	1.26248	1.44497	1.00937	0.450969	0.216302	0.517263	0.238644	0.68216	control_asap	asap	control	T	ASAP-seq
-0.944349	-1.33218	1.7663	3.105	1.46381	1.50918	2.74413	3.24997	1.84812	1.602	1.65362	1.66589	0.853407	1.08394	control_asap	asap	control	T	ASAP-seq
1.12275	6.50841	0.0396146	0.261385	1.16332	0.611971	2.53434	2.92011	1.36263	1.72694	1.67646	1.37005	0.962089	0.550206	control_asap	asap	control	T	ASAP-seq
8.19255	-2.31077	0.0777196	0.222295	0.230228	0.461955	2.44629	2.59487	1.50135	0.382693	0	1.92732	0.592541	0.68216	control_asap	asap	control	T	ASAP-seq
1.84614	-4.37489	0	0.139209	0.121725	0.168469	2.00929	2.36366	0.873424	0.204277	0.113988	0.37268	1.23132	2.42219	control_asap	asap	control	T	ASAP-seq
1.78756	5.64455	0.0396146	0.33526	0.328102	0.257419	2.15205	2.42456	0.657554	1.64165	1.4772	1.24816	0.592541	0.550206	control_asap	asap	control	T	ASAP-seq
1.80949	1.05514	0.149832	0.261385	0.195352	0.168469	2.0522	2.31778	1.00937	1.7001	1.67646	1.52887	0.431167	0.398154	control_asap	asap	control	T	ASAP-seq
0.379861	6.66388	0.0396146	0.299004	0.263928	0.228639	1.90543	2.38144	0.458241	1.37605	1.55665	1.37005	0.238644	0	control_asap	asap	control	T	ASAP-seq
-11.9997	3.90094	0.217092	0.261385	0.388405	0.104446	0.641443	0.619555	0.873424	0.265699	0.113988	0.755676	0.238644	0.398154	control_asap	asap	control	B	ASAP-seq
2.65855	-10.4807	0.522932	0.139209	0.121725	0.0708281	0.21933	0.847936	0.595428	0.204277	0	0.755676	1.44322	1.64038	control_asap	asap	control	NK	ASAP-seq
-7.8325	-8.51177	0.82991	0.665761	0.830487	0.461955	2.38798	2.8116	1.50135	1.63156	1.76294	1.10932	1.44322	1.81405	control_asap	asap	control	Myeloid	ASAP-seq
7.14452	-2.18124	0.0777196	0.40405	0.195352	0.364907	1.77577	2.16595	0.771302	0.280483	0.394036	1.37005	0.431167	0.68216	control_asap	asap	control	T	ASAP-seq
-7.86323	-9.1895	0.0777196	0.0485882	0.0422429	0.168469	0.597447	0.669594	0.716044	0.21478	0.113988	0.643558	0	0.398154	control_asap	asap	control	Myeloid	ASAP-seq
7.12644	-2.07017	0.0396146	0.139209	0.0827735	0.104446	2.02019	2.26968	0.823666	0.260722	0.544897	1.24816	0.238644	0	control_asap	asap	control	T	ASAP-seq
0.0530206	-3.06121	1.84595	0.33526	0.195352	0.168469	1.88081	1.8764	0.595428	0.245642	0.216302	1.62227	1.81173	2.70395	control_asap	asap	control	T	ASAP-seq
-0.154105	-3.28431	0.546603	0.139209	0.263928	0.104446	1.91752	2.45776	0.529185	1.82032	2.06459	1.31096	0.592541	0.398154	control_asap	asap	control	T	ASAP-seq
-0.0352338	5.42393	0.249098	0.33526	0.417245	0.461955	2.0522	2.54375	1.23588	1.6454	1.91625	1.62227	0.962089	1.08394	control_asap	asap	control	T	ASAP-seq
-0.850186	0.799225	0.249098	2.6098	1.21584	0.507161	1.8932	2.20874	1.26911	1.15961	1.22811	1.47868	0	0.68216	control_asap	asap	control	T	ASAP-seq
2.735	7.66721	0.184027	0.261385	0.29653	0.168469	2.27695	2.29882	0.595428	1.32918	1.53086	1.47868	0	0	control_asap	asap	control	T	ASAP-seq
3.84993	8.0688	0	0.222295	0.328102	0.611971	2.66768	2.84541	0.595428	2.06393	2.07979	1.24816	0.431167	0.218763	control_asap	asap	control	T	ASAP-seq
2.20147	4.22811	0.114426	0.33526	0.263928	0.285393	2.18016	2.40753	0.823666	1.84005	2.01755	1.03193	0.853407	0.218763	control_asap	asap	control	T	ASAP-seq
3.78549	7.38506	0.0777196	0.181614	0.0422429	0.339099	1.28534	1.70132	1.09071	0.896286	1.03357	1.10932	0.431167	0	control_asap	asap	control	T	ASAP-seq
0.0815231	1.69629	0.114426	0.299004	0.472544	0.507161	2.24283	2.63669	0.716044	1.63788	1.4772	1.62227	0.731456	0	control_asap	asap	control	T	ASAP-seq
1.6898	6.13143	0.0396146	0.0485882	0.159216	0.13697	1.7188	1.76859	0.381877	0.91979	1.22811	1.24816	0.238644	0	control_asap	asap	control	T	ASAP-seq
-1.39683	-3.57025	0	0.181614	0.0827735	0.438561	1.70404	2.20874	0.771302	0.240564	0.113988	1.47868	0	0.398154	control_asap	asap	control	T	ASAP-seq
-11.4921	4.5233	0.657222	0.299004	0.358708	0.104446	0.452495	0.619555	0.716044	0.255721	0.113988	1.03193	0.238644	0.218763	control_asap	asap	control	B	ASAP-seq
1.5301	4.84019	0.184027	0.222295	0.0827735	0.104446	1.77577	2.15496	0.716044	1.32057	1.19211	0.755676	0.238644	0.550206	control_asap	asap	control	T	ASAP-seq
7.96472	-2.27402	0.0396146	0.370246	0.230228	0.339099	1.88081	2.35465	0.920822	0.193663	0.113988	1.37005	0	0.398154	control_asap	asap	control	T	ASAP-seq
1.39332	-1.6785	0.0396146	0.436749	0.0827735	0.257419	0.762888	1.35075	0.595428	0.21478	0	0.203602	0.238644	0.398154	control_asap	asap	control	T	ASAP-seq
-7.5009	-9.21544	0.0777196	0.139209	0.230228	0.0708281	0.399101	0.717249	0.823666	0.21999	0.216302	0.755676	0	0.398154	control_asap	asap	control	Myeloid	ASAP-seq
7.31877	-2.30119	0.114426	0.0485882	0.358708	0.13697	1.43226	1.5911	0.920822	0.270651	0.113988	1.10932	0.238644	0.550206	control_asap	asap	control	T	ASAP-seq
2.7119	-9.6754	0.395359	0.181614	0	0.13697	0.452495	0.389825	0.595428	0.225173	0	0.517263	1.76669	2.40026	control_asap	asap	control	NK	ASAP-seq
1.6423	5.77219	0.0396146	0.261385	0.328102	0.312606	2.09335	2.73417	0.920822	1.53871	1.58178	0.948049	0.431167	0.218763	control_asap	asap	control	T	ASAP-seq
1.8185	7.65047	0.0777196	0.33526	0.499088	0.312606	2.32605	2.39891	1.23588	1.35456	1.63024	1.47868	0	0.398154	control_asap	asap	control	T	ASAP-seq
0.954507	1.97013	0	0.139209	0.159216	0.611971	1.39244	1.55148	1.09071	1.2943	1.50439	1.18114	0.592541	0.398154	control_asap	asap	control	T	ASAP-seq
1.47532	0.518665	0	0.40405	0.0827735	0.036041	0.21933	0	0.381877	0.150043	0.216302	0.755676	0	0.218763	control_asap	asap	control	T	ASAP-seq
3.73007	7.4068	0.114426	0.261385	0.417245	0.484813	2.35749	2.54375	1.16593	1.46369	1.78344	1.52887	0.853407	0.398154	control_asap	asap	control	T	ASAP-seq
-0.0608953	-4.22399	0.0777196	0.0485882	0.0827735	0.036041	1.26248	1.66591	0.299196	0.82794	0.544897	0.755676	0.431167	0.550206	control_asap	asap	control	T	ASAP-seq
1.62058	5.84592	0.184027	0.222295	0.0827735	0.168469	1.80308	2.20874	1.36263	1.33601	1.3909	0.948049	0.853407	0.218763	control_asap	asap	control	T	ASAP-seq
0.961989	0.91693	0.217092	0.222295	0.358708	0.104446	2.12313	2.27949	1.05087	1.8843	1.91625	1.24816	0.731456	0.398154	control_asap	asap	control	T	ASAP-seq
-8.60068	-9.20239	0.395359	0.665761	0.358708	0.312606	2.38044	2.68986	1.09071	1.45011	1.86148	1.57666	0.238644	0.398154	control_asap	asap	control	Myeloid	ASAP-seq
2.45552	6.1429	0.0396146	0.499103	0.55015	0.550412	2.71749	2.97513	1.09071	1.89895	1.60631	1.70769	0.853407	0.903091	control_asap	asap	control	T	ASAP-seq
1.77246	2.96	0.149832	0.261385	0.29653	0.414608	1.7188	2.27949	0.873424	1.47708	1.36039	1.03193	0	0.798715	control_asap	asap	control	T	ASAP-seq
3.89816	5.69311	0.0777196	0.299004	0.121725	0.484813	2.1133	2.37259	1.16593	1.47856	1.55665	0.856482	0.431167	0.398154	control_asap	asap	control	T	ASAP-seq
-1.26393	1.28451	0.569728	2.86955	1.97593	0.461955	2.38044	2.75258	1.30126	1.55662	1.74201	1.82352	1.14937	0.68216	control_asap	asap	control	T	ASAP-seq
8.01546	-2.53666	0.184027	0.33526	0.159216	0.104446	1.73335	2.17682	0.771302	0.21999	0	1.18114	0	0.550206	control_asap	asap	control	T	ASAP-seq
3.0029	6.64289	0	0.299004	0.29653	0.0708281	0.904805	1.44497	0.458241	0.631618	0.735558	0.948049	0.238644	0.398154	control_asap	asap	control	T	ASAP-seq
-0.0255411	0.833021	0.0777196	0.33526	0.230228	0.257419	1.43226	1.76859	1.30126	1.6822	1.93386	0.948049	0.962089	0.550206	control_asap	asap	control	T	ASAP-seq
7.57268	-2.31264	0.0396146	0.139209	0.0422429	0.104446	1.47055	1.78472	0.716044	0.133182	0.472308	0.856482	0.238644	0	control_asap	asap	control	T	ASAP-seq
3.70653	5.30372	0.0396146	0	0.0827735	0.285393	1.05786	0.999234	0.529185	0.989568	1.11598	1.03193	0	0.218763	control_asap	asap	control	T	ASAP-seq
0.766331	5.39015	0.149832	0.222295	0.388405	0.199007	2.24283	2.78841	1.23588	1.69536	1.55665	1.24816	0.731456	0.550206	control_asap	asap	control	T	ASAP-seq
7.59214	-1.18933	0.0396146	0.139209	0.195352	0.257419	1.67384	2.42456	0.595428	0.304647	0	0.643558	0.238644	0.550206	control_asap	asap	control	T	ASAP-seq
1.31105	1.53168	0	0	0.29653	0.285393	1.74769	2.03785	0.458241	1.31363	1.53086	0.856482	0.592541	0.218763	control_asap	asap	control	T	ASAP-seq
0.958187	1.05786	0.114426	0.952898	0.445277	0.631676	1.76183	2.26968	0.716044	1.44249	1.53086	1.37005	0.238644	0.398154	control_asap	asap	control	T	ASAP-seq
1.32574	6.8772	0.217092	0.436749	0.445277	0.364907	2.334	2.66363	1.30126	1.62903	1.84253	1.52887	0.431167	0.398154	control_asap	asap	control	T	ASAP-seq
0.214948	2.84994	0	0.893575	0	0.104446	1.16539	1.21894	0.209058	0.766684	1.15477	1.03193	0.238644	0	control_asap	asap	control	T	ASAP-seq
2.39053	2.29065	0.0777196	0	0.0422429	0.228639	1.39244	2.08635	0.716044	1.28	1.80353	0.643558	0.238644	0.218763	control_asap	asap	control	T	ASAP-seq
1.54158	1.72125	0.114426	0.0949245	0.358708	0.571355	1.6427	2.01269	1.23588	1.3842	1.69879	0.948049	0	0	control_asap	asap	control	T	ASAP-seq
-7.48448	-6.4043	0.184027	1.45535	1.21584	0.257419	2.18016	2.39021	1.26911	1.52048	1.86148	1.31096	0.238644	1.08394	control_asap	asap	control	Myeloid	ASAP-seq
2.38727	-4.15401	0.149832	0.181614	0.0827735	0.285393	2.44629	2.75864	0.657554	0.188314	0.394036	0.643558	0.592541	1.43007	control_asap	asap	control	T	ASAP-seq
0.46572	1.03675	0.217092	0.0485882	0.388405	0.507161	2.06265	1.97372	1.09071	1.62903	1.80353	0.948049	1.06011	0	control_asap	asap	control	T	ASAP-seq
0.778823	0.519145	0.0396146	0.0485882	0.159216	0.285393	1.39244	1.83161	0.529185	0.960257	0.845062	0.948049	0	0	control_asap	asap	control	T	ASAP-seq
3.13941	-2.82096	0.0396146	0.222295	0.121725	0.168469	0.8003	1.57148	0.529185	0.209542	0.113988	0.643558	0.238644	0.398154	control_asap	asap	control	T	ASAP-seq
-8.29502	-8.58373	1.28831	0.52888	0.867408	0.0708281	0.342693	0.619555	0.771302	0.314151	0.472308	0.517263	0.962089	1.23703	control_asap	asap	control	Myeloid	ASAP-seq
-11.6702	2.35263	0.82991	0.139209	1.26574	0.104446	0.282912	0.669594	0.381877	0.209542	0	0.755676	0.238644	0.218763	control_asap	asap	control	B	ASAP-seq
-7.69042	-8.92338	0.367768	0.436749	0.121725	0.104446	0.724023	0.88796	1.00937	0.430129	0.394036	0.948049	0	0.550206	control_asap	asap	control	Myeloid	ASAP-seq
2.56555	-10.0413	0.367768	0.139209	0.0422429	0.104446	0.399101	0.389825	0.716044	0.304647	0.113988	0.517263	1.85482	2.78262	control_asap	asap	control	NK	ASAP-seq
2.33368	-3.63865	0.249098	0	0	0.036041	1.62676	1.81622	0.458241	0.144454	0	0.203602	0	0.218763	control_asap	asap	control	T	ASAP-seq
0.862332	-3.99306	0.184027	0.181614	0.0422429	0.104446	1.543	1.68377	0.873424	0.280483	0.113988	1.18114	0	1.08394	control_asap	asap	control	T	ASAP-seq
-0.787077	-9.82009	1.10542	0.261385	0.159216	0.168469	0.597447	0.452391	0.716044	0.245642	0.113988	0.37268	1.89613	2.78262	control_asap	asap	control	NK	ASAP-seq
-11.4401	4.30087	0.184027	0.468412	1.21584	0.199007	0.683585	0.669594	0.823666	0.332893	0.394036	0.37268	0.238644	0.218763	control_asap	asap	control	B	ASAP-seq
-7.48445	-6.97596	0.367768	0.786141	1.6866	0.257419	1.8427	2.16595	1.05087	1.61625	1.91625	0.517263	0.592541	0.903091	control_asap	asap	control	Myeloid	ASAP-seq
2.63248	-10.6394	0.961796	0	0.0422429	0	0.452495	0.174532	0.209058	0.150043	0	0.517263	0.238644	1.23703	control_asap	asap	control	NK	ASAP-seq
1.22931	5.99136	0.0777196	0.0949245	0.230228	0.0708281	1.05786	0.999234	0.381877	0.833583	0.791808	0.37268	0	0	control_asap	asap	control	T	ASAP-seq
1.95648	7.63243	0.0777196	0.181614	0.121725	0.228639	1.67384	2.32712	0.716044	1.34449	1.44925	0.948049	0	0.398154	control_asap	asap	control	T	ASAP-seq
1.51783	-4.41732	0.546603	0.370246	0.159216	0.168469	2.26853	2.59487	0.920822	0.459185	0.309112	0.856482	1.23132	1.3056	control_asap	asap	control	T	ASAP-seq
4.02738	7.46177	0.217092	0.299004	0.230228	0.228639	2.17088	2.30834	0.823666	1.47708	1.55665	1.42584	0.853407	0.218763	control_asap	asap	control	T	ASAP-seq
-11.5284	0.465066	0.82991	1.04456	2.35477	0.13697	1.73335	1.91927	0.966076	1.33601	1.4772	1.24816	0.431167	0.550206	control_asap	asap	control	B	ASAP-seq
1.28531	1.0556	0.149832	0.181614	0.195352	0.228639	1.50743	1.8617	0.657554	1.49757	1.4772	0.856482	0.431167	0	control_asap	asap	control	T	ASAP-seq
3.2633	5.58805	0.0396146	0.299004	0.445277	0.285393	2.44629	2.49777	1.33242	1.67252	1.88007	1.31096	0.853407	0	control_asap	asap	control	T	ASAP-seq
-7.89504	-9.55651	0.114426	0.222295	0	0.257419	0.683585	0.847936	0.823666	0.342134	0.113988	1.10932	0.238644	0.997596	control_asap	asap	control	Myeloid	ASAP-seq
3.04844	7.02253	0.0396146	0.0485882	0.0827735	0.390066	1.8932	2.17682	0.771302	1.55114	1.53086	1.18114	0.431167	0.218763	control_asap	asap	control	T	ASAP-seq
2.89569	6.25088	0.0777196	0.299004	0.417245	0.312606	1.78952	2.02535	0.716044	1.15757	1.65362	0.948049	0.592541	0.218763	control_asap	asap	control	T	ASAP-seq
-7.52484	-6.40634	0.249098	0.468412	0.903014	0.228639	2.15205	2.55863	1.05087	1.61238	1.36039	1.47868	0.592541	0.218763	control_asap	asap	control	Myeloid	ASAP-seq
-0.741534	-3.58432	0.395359	0.139209	0.0422429	0.036041	1.08584	1.39897	0.458241	0.144454	0.113988	0.755676	0	0.218763	control_asap	asap	control	T	ASAP-seq
-0.677254	-3.88847	0.114426	0.139209	0.0827735	0.104446	1.45159	1.8909	0.595428	1.42083	1.4205	0.948049	0.962089	1.5918	control_asap	asap	control	T	ASAP-seq
1.86679	7.26041	0.0777196	0.299004	0.195352	0.484813	2.48108	2.80585	0.873424	1.67495	1.95117	1.37005	0	0.398154	control_asap	asap	control	T	ASAP-seq
2.51107	6.69528	0.0396146	0.0485882	0	0.0708281	1.47055	1.6292	0.109982	0.866788	1.15477	0	0.238644	0.218763	control_asap	asap	control	T	ASAP-seq
-0.151563	0.322625	1.80026	0.468412	0.0422429	0.228639	1.56033	1.6292	0.966076	1.44402	1.88007	0.948049	0	0.550206	control_asap	asap	control	T	ASAP-seq
1.17789	6.58471	0.310193	0.139209	0.230228	0.13697	1.76183	1.97372	0.823666	1.08369	1.26286	0.643558	0.431167	0.550206	control_asap	asap	control	T	ASAP-seq
2.48821	-10.5275	0.310193	0.181614	0.195352	0.168469	0.21933	0.762736	0.595428	0.29986	0.216302	0.856482	2.01071	2.65359	control_asap	asap	control	NK	ASAP-seq
-0.953427	-3.81354	0.737673	0.222295	0.121725	0.228639	1.43226	1.73552	0.966076	0.32824	0	1.18114	0.592541	0.550206	control_asap	asap	control	T	ASAP-seq
-11.6161	3.75251	1.88351	0.830509	1.44364	0.228639	0.641443	0.806243	0.716044	0.355837	0.309112	1.18114	0.238644	0.550206	control_asap	asap	control	B	ASAP-seq
0.632	-0.135365	0.149832	0.436749	0.230228	0.312606	1.45159	2.12125	1.09071	2.03134	1.96818	0.755676	0.238644	0.550206	control_asap	asap	control	T	ASAP-seq
2.0249	6.29766	0.0396146	0.299004	0.328102	0.228639	1.92946	2.14385	0.823666	1.30489	1.32893	0.856482	0	0	control_asap	asap	control	T	ASAP-seq
2.09406	6.9337	0.114426	0.436749	0.29653	0.438561	2.18936	2.27949	1.20152	1.66519	1.78344	0.856482	0.431167	0.550206	control_asap	asap	control	T	ASAP-seq
7.6595	-3.13808	0.0777196	0.181614	0.263928	0.312606	1.47055	1.8006	0.920822	0.209542	0	0.755676	0.238644	0.68216	control_asap	asap	control	T	ASAP-seq
2.99239	5.58067	0.0396146	0.261385	0.0827735	0.13697	1.96446	2.39891	0.595428	1.43172	1.65362	1.62227	0.853407	0.68216	control_asap	asap	control	T	ASAP-seq
1.8625	6.19104	0.0777196	0.5859	0.55015	0.364907	2.32605	2.67025	1.09071	1.81506	2.03348	1.47868	0.962089	0.218763	control_asap	asap	control	T	ASAP-seq
3.07974	3.4012	0	0	0.328102	0	1.16539	1.64773	0.529185	1.27277	0.791808	0.755676	0	0.550206	control_asap	asap	control	T	ASAP-seq
3.39248	5.0469	0.114426	0.52888	0.0422429	0.168469	1.39244	1.8764	0.458241	1.0771	1.26286	0.948049	0.592541	0.398154	control_asap	asap	control	T	ASAP-seq
2.79043	2.62079	0.0777196	0.990578	0.0827735	0.285393	1.97586	2.15496	0.657554	1.06601	1.26286	0.643558	0.238644	0	control_asap	asap	control	T	ASAP-seq
2.60178	-11.1719	0.592329	0.0949245	0.159216	0.13697	0.871169	0.511272	0.595428	0.285363	0.309112	0.856482	1.50493	3.02349	control_asap	asap	control	NK	ASAP-seq
2.11086	6.99217	0.0396146	0.40405	0.29653	0.438561	2.21645	2.609	0.873424	1.56613	1.76294	0.948049	0.431167	0.218763	control_asap	asap	control	T	ASAP-seq
6.72713	-2.29035	0.114426	0.181614	0.159216	0.285393	1.8932	2.21916	0.529185	0.193663	0.113988	0.643558	0.431167	0.398154	control_asap	asap	control	T	ASAP-seq
1.01706	-0.0445378	0.881427	0.639843	0.598732	0.390066	1.80308	2.57328	1.30126	2.02281	1.69879	1.42584	0.962089	0.903091	control_asap	asap	control	T	ASAP-seq
1.95829	-4.20601	0.217092	0.222295	0.0827735	0.0708281	2.03098	2.13261	0.657554	0.177528	0.113988	0.643558	0.431167	1.08394	control_asap	asap	control	T	ASAP-seq
-7.65544	-8.10284	0.149832	0.222295	0.0827735	0.199007	1.543	1.8909	1.20152	0.177528	0	0.856482	0.731456	1.3056	control_asap	asap	control	Myeloid	ASAP-seq
7.01166	-2.44613	0.0396146	0.222295	0.29653	0.168469	1.47055	1.68377	0.657554	0.144454	0.113988	0.856482	0.238644	0.398154	control_asap	asap	control	T	ASAP-seq
3.33636	4.56651	0.0777196	0.139209	0.263928	0.285393	2.09335	2.10975	0.966076	1.60979	1.67646	0.643558	0	0.798715	control_asap	asap	control	T	ASAP-seq
-1.34657	-9.88313	0.184027	0.0949245	0.121725	0.13697	0.399101	0.174532	0.381877	0.121782	0.113988	0.643558	0.853407	2.40026	control_asap	asap	control	NK	ASAP-seq
2.93368	6.40893	0.114426	0.468412	0.358708	0.364907	2.1425	2.53624	1.00937	1.55252	1.53086	0.948049	0.731456	0.398154	control_asap	asap	control	T	ASAP-seq
3.41142	5.7732	0.217092	0.370246	0.388405	0.438561	2.35749	2.87811	1.00937	1.79912	1.86148	1.03193	0.238644	0.68216	control_asap	asap	control	T	ASAP-seq
-0.909011	-10.1405	0.546603	0.40405	0.159216	0.168469	0.597447	0.717249	0.920822	0.400204	0.394036	1.18114	1.9358	2.58225	control_asap	asap	control	NK	ASAP-seq
1.31225	-1.59721	0.0777196	0.139209	0.195352	0.104446	1.11307	1.37515	1.00937	0.166624	0	0.203602	0.431167	0.398154	control_asap	asap	control	T	ASAP-seq
3.39036	4.89063	0.0396146	0.0485882	0.121725	0.168469	1.39244	1.48894	0.595428	0.816558	1.22811	0.203602	0	0.218763	control_asap	asap	control	T	ASAP-seq
3.37434	6.63069	0	0.0949245	0.29653	0.199007	2.32605	2.43296	0.716044	1.37442	1.67646	1.31096	0.592541	0.218763	control_asap	asap	control	T	ASAP-seq
-6.94583	-9.75058	0.367768	0.557796	0.263928	0.257419	0.683585	0.806243	1.00937	0.413139	0.544897	0.517263	0.238644	0.550206	control_asap	asap	control	Myeloid	ASAP-seq
-0.622571	-10.0349	0.249098	0.222295	0.230228	0.13697	0.503183	0.452391	0.966076	0.32824	0	0.37268	2.1766	2.92352	control_asap	asap	control	NK	ASAP-seq
3.70756	6.86542	0.0777196	0.0949245	0	0.13697	2.00929	2.46589	0.529185	1.49902	2.04916	0.948049	0	0.398154	control_asap	asap	control	T	ASAP-seq
-8.17442	-8.60225	0.522932	0.33526	0.499088	0.13697	1.543	1.91927	1.12903	0.373821	0.216302	0.755676	0.431167	1.08394	control_asap	asap	control	Myeloid	ASAP-seq
3.3083	-11.1674	0.0777196	0.181614	0.195352	0.104446	0.342693	0.174532	0.529185	0.161128	0	0.203602	2.04616	3.45983	control_asap	asap	control	NK	ASAP-seq
-0.516108	-10.2229	0.217092	0.139209	0.230228	0.104446	0.21933	0.619555	0.458241	0.23546	0.113988	0.643558	1.56305	2.63623	control_asap	asap	control	NK	ASAP-seq
3.0417	3.94209	0.114426	0.181614	0.159216	0.339099	1.50743	1.81622	0.716044	1.10322	1.32893	0.37268	0.238644	1.08394	control_asap	asap	control	T	ASAP-seq
-7.49822	-6.95802	1.39395	1.0089	1.93315	0.168469	1.8427	1.98688	1.36263	1.63156	1.50439	1.10932	1.50493	1.48693	control_asap	asap	control	Myeloid	ASAP-seq
-0.803016	-9.53966	0.812131	0.139209	0.263928	0.13697	0.399101	0.566878	0.716044	0.265699	0.216302	0.37268	2.14555	3.31979	control_asap	asap	control	NK	ASAP-seq
2.36876	5.52329	0.0777196	0.222295	0.0827735	0.339099	1.94126	2.20874	1.09071	1.49321	1.55665	1.18114	0.431167	0.218763	control_asap	asap	control	T	ASAP-seq
0.097791	-0.437649	1.4138	0.468412	0.752286	0.438561	2.23412	2.55122	1.33242	1.02271	1.36039	1.82352	0.592541	0.550206	control_asap	asap	control	T	ASAP-seq
-8.12324	-8.71958	0.114426	0.33526	0.121725	0.13697	0.452495	0.566878	0.381877	0.245642	0.216302	0.643558	0	0.550206	control_asap	asap	control	Myeloid	ASAP-seq
-7.90585	-8.47743	0.395359	0.261385	0.0827735	0.13697	0.762888	0.847936	0.873424	0.285363	0.472308	0.755676	0	0.218763	control_asap	asap	control	Myeloid	ASAP-seq
6.39476	-1.87095	0.217092	0.299004	0.388405	0.104446	1.45159	1.99987	1.09071	0.209542	0	1.03193	0	0	control_asap	asap	control	T	ASAP-seq
-0.925528	-2.80299	0.881427	1.84487	0.574736	0.759706	2.18936	2.82865	1.12903	1.44249	1.63024	1.18114	0.731456	1.3056	control_asap	asap	control	T	ASAP-seq
3.25713	-10.935	0.930419	0.139209	0.159216	0.312606	0.452495	0.566878	0.920822	0.382693	0.113988	0.755676	1.23132	2.12059	control_asap	asap	control	NK	ASAP-seq
-0.959522	-9.58766	0	0	0.0422429	0	0.151428	0.0910689	0.109982	0.138834	0.113988	0	1.37745	2.28272	control_asap	asap	control	NK	ASAP-seq
2.19558	7.0361	0	0.139209	0.0422429	0.199007	2.41024	2.72796	0.771302	1.59676	1.4772	1.82352	0.431167	0.398154	control_asap	asap	control	T	ASAP-seq
1.89915	1.82055	0.0777196	0.0949245	0.0827735	0.168469	1.16539	1.4672	0.873424	0.763672	0.989667	0.203602	0	0	control_asap	asap	control	T	ASAP-seq
1.95956	6.17012	0.0777196	0.0949245	0.524945	0.285393	1.90543	2.35465	1.20152	1.37442	1.58178	1.42584	0.853407	0	control_asap	asap	control	T	ASAP-seq
1.71922	-5.02512	0.114426	0.40405	0	0.168469	2.12313	2.12125	0.716044	0.188314	0.113988	0.755676	0.853407	1.81405	control_asap	asap	control	T	ASAP-seq
-11.3404	0.734861	1.14477	0.639843	3.50868	0.438561	2.63304	2.86733	1.12903	2.11207	2.27142	1.8939	0.853407	0.903091	control_asap	asap	control	B	ASAP-seq
0.0254692	-3.17194	0.114426	0	0.0827735	0.104446	0.871169	1.48894	0.381877	0.11025	0.309112	1.18114	0.238644	0.218763	control_asap	asap	control	T	ASAP-seq
1.3172	4.13796	0	0.0949245	0.121725	0.0708281	1.35097	1.64773	0.529185	0.982321	1.44925	1.10932	0	0.218763	control_asap	asap	control	T	ASAP-seq
6.85249	-3.13695	0.114426	0.0485882	0.159216	0.104446	1.21511	1.55148	0.657554	0.0926983	0.113988	0.856482	0.238644	0.218763	control_asap	asap	control	T	ASAP-seq
3.73148	-10.8339	0.522932	0.261385	0.0422429	0.036041	0	0.389825	0.458241	0.133182	0.113988	0.37268	1.85482	2.70395	control_asap	asap	control	NK	ASAP-seq
4.32204	6.0839	0.0396146	0.181614	0.0422429	0.199007	1.65839	2.12125	0.920822	1.38905	1.26286	0.643558	0.592541	0.398154	control_asap	asap	control	T	ASAP-seq
3.37546	-10.5264	0.249098	0.222295	0.0422429	0.0708281	0.282912	0.389825	0.529185	0.161128	0.113988	0.203602	1.06011	1.89075	control_asap	asap	control	NK	ASAP-seq
0.669584	1.37943	0.0777196	0.222295	0.667446	0.199007	1.92946	2.47395	1.05087	1.81189	1.67646	1.42584	0.238644	0.68216	control_asap	asap	control	T	ASAP-seq
3.55267	5.95029	0.0396146	0.181614	0.29653	0.199007	2.78026	3.11564	1.36263	1.81295	2.13839	2.02135	0.962089	0	control_asap	asap	control	T	ASAP-seq
1.64821	6.08785	0.0777196	0.0485882	0.29653	0.257419	1.73335	1.97372	0.966076	1.00628	1.4772	1.18114	0.238644	0.218763	control_asap	asap	control	T	ASAP-seq
1.05885	1.60595	0.114426	0.261385	0.159216	0.571355	1.35097	1.8909	1.12903	1.53453	1.63024	1.18114	0.431167	0.550206	control_asap	asap	control	T	ASAP-seq
2.53682	-9.70136	0.310193	0.0949245	0.0422429	0.13697	0.21933	0.452391	0.716044	0.225173	0.216302	0.203602	0.962089	1.54074	control_asap	asap	control	NK	ASAP-seq
2.65998	5.34334	0.0396146	0.181614	0.195352	0.104446	1.52538	1.97372	0.966076	1.1139	1.03357	0.856482	0.431167	0.218763	control_asap	asap	control	T	ASAP-seq
1.12113	0.68612	0	0.830509	0	0.550412	1.94126	2.19822	1.12903	1.67616	1.78344	1.18114	0.431167	0.398154	control_asap	asap	control	T	ASAP-seq
3.06773	5.47192	0.184027	0.181614	0.358708	0.257419	2.26853	2.54375	0.716044	1.57689	1.86148	1.10932	0.431167	0.398154	control_asap	asap	control	T	ASAP-seq
1.60655	1.00512	0.448356	0.181614	0.0827735	0.168469	1.82967	2.22947	0.771302	1.53732	1.63024	1.47868	0.592541	0.218763	control_asap	asap	control	T	ASAP-seq
-8.05469	-9.51726	0.522932	0.5859	0.263928	0.228639	1.86827	2.01269	1.05087	1.12657	1.26286	1.18114	0.431167	0.398154	control_asap	asap	control	Myeloid	ASAP-seq
-0.21223	-3.83437	0.0396146	0.181614	0.0422429	0.285393	1.61056	1.97372	0.873424	1.54426	1.19211	0.948049	0	0.903091	control_asap	asap	control	T	ASAP-seq
1.6806	6.81537	0.0396146	0.181614	0.472544	0.285393	1.95293	2.45776	1.09071	1.51337	1.88007	0.643558	0.238644	0.218763	control_asap	asap	control	T	ASAP-seq
-0.560797	-4.1629	1.19494	0.0949245	0.29653	0.168469	1.47055	1.96038	0.873424	0.188314	0.309112	0.948049	0.592541	1.64038	control_asap	asap	control	T	ASAP-seq
3.30392	6.93186	0.114426	0.370246	0.598732	0.414608	2.50138	3.189	1.39196	2.08266	1.80353	1.70769	0.962089	0.68216	control_asap	asap	control	T	ASAP-seq
-0.325999	1.68783	0.0777196	1.37054	0.29653	0.461955	1.96446	2.39021	1.26911	1.55662	1.63024	0.755676	0.592541	0.798715	control_asap	asap	control	T	ASAP-seq
-1.41476	-9.72335	0.310193	0.0485882	0.0422429	0	0.0785776	0.251563	0.299196	0.0926983	0	0	0.731456	1.68671	control_asap	asap	control	NK	ASAP-seq
3.17245	4.99835	0	0.181614	0.0422429	0.104446	1.543	1.5911	0.381877	0.979893	1.07562	0.755676	0.238644	0	control_asap	asap	control	T	ASAP-seq
4.0719	5.74294	0	0.0485882	0.230228	0.104446	1.39244	1.91927	0.299196	1.0815	1.3909	0.643558	0.431167	0.218763	control_asap	asap	control	T	ASAP-seq
1.74894	7.83675	0	0.139209	0.0827735	0.461955	1.3077	1.83161	1.12903	1.13285	1.60631	1.10932	0.238644	0.218763	control_asap	asap	control	T	ASAP-seq
2.29438	5.23853	0.498686	0.181614	0.328102	0.257419	1.39244	1.96038	1.09071	1.06154	1.3909	0.643558	0.238644	0	control_asap	asap	control	T	ASAP-seq
-7.33037	-7.94602	1.11871	1.09578	0.830487	0.550412	2.27695	2.58772	1.42045	1.98795	2.20712	1.10932	0.731456	0.997596	control_asap	asap	control	Myeloid	ASAP-seq
7.57011	-1.62837	0.114426	0.222295	0.417245	0.285393	1.68905	2.2892	0.657554	0.21478	0	1.03193	0	0.550206	control_asap	asap	control	T	ASAP-seq
9.19481	-2.30182	0.0396146	0.139209	0.388405	0.414608	1.88081	2.07445	0.873424	0.314151	0.544897	1.10932	0.431167	0.218763	control_asap	asap	control	T	ASAP-seq
7.10149	-2.44096	0.0396146	0.261385	0.417245	0.550412	2.43918	2.68986	0.771302	0.304647	0.113988	1.31096	0.592541	0.798715	control_asap	asap	control	T	ASAP-seq
2.00136	5.68879	0	0.222295	0.159216	0.257419	1.59409	1.78472	0.716044	1.16163	1.36039	1.10932	0.431167	0	control_asap	asap	control	T	ASAP-seq
0.518538	6.59859	0.310193	1.65479	0.417245	0.550412	1.8932	2.55122	1.00937	1.46369	1.4205	1.03193	0.592541	0.398154	control_asap	asap	control	T	ASAP-seq
1.59516	6.61954	0.184027	0.139209	0.29653	0.257419	2.27695	2.55122	1.20152	1.83283	1.78344	1.18114	0.592541	0.218763	control_asap	asap	control	T	ASAP-seq
9.15125	-2.20008	0	0.370246	0.328102	0.285393	2.46035	2.78252	0.458241	0.323566	0.113988	1.47868	0.592541	0.997596	control_asap	asap	control	T	ASAP-seq
7.21371	-1.80218	0.114426	0.181614	0.445277	0.257419	1.8427	2.2892	1.05087	0.275579	0.216302	1.03193	0	0.550206	control_asap	asap	control	T	ASAP-seq
3.14675	6.92076	0.114426	0.33526	0.230228	0.484813	2.17088	2.70272	1.05087	1.82137	1.86148	1.42584	0.853407	0.550206	control_asap	asap	control	T	ASAP-seq
-0.827894	-3.66152	0.184027	0.139209	0.159216	0.390066	1.21511	1.48894	1.20152	0.265699	0.113988	0.856482	0.431167	0.550206	control_asap	asap	control	T	ASAP-seq
-0.693364	-2.70718	0.114426	0.370246	0.0422429	0.312606	2.06265	2.20874	0.966076	0.240564	0.113988	1.52887	0	0.398154	control_asap	asap	control	T	ASAP-seq
-11.4279	3.68347	1.13182	0.830509	0.328102	0.104446	0.342693	0.566878	1.05087	0.30941	0.216302	0.37268	0.238644	0.218763	control_asap	asap	control	B	ASAP-seq
-1.32964	-3.89956	0.367768	0.139209	0.121725	0.339099	1.11307	1.84677	0.458241	0.188314	0	0.37268	0.238644	0.68216	control_asap	asap	control	T	ASAP-seq
-0.462124	0.769998	0.0777196	0.436749	0.29653	0.364907	1.78952	2.35465	1.23588	1.52472	1.78344	1.18114	0.592541	0	control_asap	asap	control	T	ASAP-seq
-0.606858	-9.90595	0.522932	0.139209	0.121725	0.13697	0.551425	0.452391	0.716044	0.364869	0.216302	0.948049	1.71954	2.40026	control_asap	asap	control	NK	ASAP-seq
0.468878	1.85062	0.249098	0.613235	0.417245	0.74239	2.48108	2.78841	1.20152	1.93326	2.23334	1.42584	0.238644	0.550206	control_asap	asap	control	T	ASAP-seq
2.19846	7.2735	0.0777196	0.139209	0.121725	0.414608	1.86827	2.2892	0.529185	1.25999	1.19211	1.18114	0	0.398154	control_asap	asap	control	T	ASAP-seq
6.50593	-3.32702	0.149832	0.0485882	0.328102	0.312606	2.1425	1.96038	0.823666	0.240564	0	1.10932	0.238644	0.903091	control_asap	asap	control	T	ASAP-seq
3.23557	6.15337	0	0.0485882	0.0422429	0.104446	1.41255	1.55148	0.458241	0.793398	0.94375	0.643558	0	0	control_asap	asap	control	T	ASAP-seq
-8.57315	-8.93542	0.367768	0.261385	0.417245	0.199007	0.641443	1.21894	0.823666	0.32824	0	0.37268	0.853407	1.89075	control_asap	asap	control	Myeloid	ASAP-seq
2.59826	7.9148	0.0777196	0.222295	0.445277	0.285393	2.1425	2.46589	0.823666	1.67858	2.00136	1.42584	0	0.798715	control_asap	asap	control	T	ASAP-seq
0.0771946	1.46986	0.0777196	0.33526	0.417245	1.28248	2.44629	2.97998	1.23588	1.80126	2.15252	1.31096	0.431167	0.398154	control_asap	asap	control	T	ASAP-seq
1.71818	7.71998	0	0.0485882	0.195352	0.414608	1.96446	2.17682	0.823666	1.31363	1.53086	1.37005	0.238644	0.218763	control_asap	asap	control	T	ASAP-seq
-7.57729	-5.57557	1.24271	1.37054	1.50296	0.168469	0.21933	0.174532	0.716044	0.193663	0.544897	0.203602	0	0.550206	control_asap	asap	control	Myeloid	ASAP-seq
-10.861	2.30638	0.0396146	0.468412	0.328102	0.0708281	0.452495	0.566878	0.595428	0.240564	0.113988	0.755676	0	0	control_asap	asap	control	B	ASAP-seq
0.698318	1.88787	0.0777196	0.33526	0.358708	0.199007	1.77577	2.03785	1.00937	1.40982	1.69879	1.18114	0.731456	0.903091	control_asap	asap	control	T	ASAP-seq
4.05695	-10.8858	0.614431	0.33526	0.121725	0.199007	0.452495	0.669594	0.966076	0.240564	0.113988	1.03193	1.89613	2.99942	control_asap	asap	control	NK	ASAP-seq
-7.56627	-8.47001	0.592329	0.33526	0.230228	0.461955	1.39244	2.10975	1.09071	0.30941	0.309112	1.57666	0.238644	0.68216	control_asap	asap	control	Myeloid	ASAP-seq
1.78152	3.11791	0.114426	0.139209	0.0827735	0.339099	2.12313	2.26968	0.458241	1.74066	1.4772	1.03193	0.431167	0	control_asap	asap	control	T	ASAP-seq
-11.5058	1.58102	0.847379	0.52888	0.29653	0.13697	0.282912	0.717249	0.771302	0.275579	0.113988	0.856482	0.592541	0.398154	control_asap	asap	control	B	ASAP-seq
0.597356	0.171761	0.0396146	0.436749	0.358708	0.484813	1.82967	2.16595	1.44815	1.96189	2.10952	1.31096	0.962089	0.218763	control_asap	asap	control	T	ASAP-seq
3.44994	-10.8592	0.339395	0.0949245	0.0422429	0.104446	0.21933	0.251563	0.381877	0.0867787	0	0.517263	1.23132	1.77338	control_asap	asap	control	NK	ASAP-seq
-1.32318	-3.27109	1.42358	0.370246	0.263928	0.364907	1.56033	1.8909	0.771302	0.31887	0	0.948049	0.431167	1.08394	control_asap	asap	control	T	ASAP-seq
2.10075	7.23304	0.0396146	0.557796	0.328102	0.228639	2.1425	2.65696	1.12903	1.55525	1.60631	1.24816	0.431167	0.550206	control_asap	asap	control	T	ASAP-seq
1.44915	0.605341	0	0.222295	0	0.104446	1.68905	2.02535	0.595428	1.12237	1.29644	0.856482	0.238644	0	control_asap	asap	control	T	ASAP-seq
2.31885	3.04807	0.0777196	0.0485882	0	0.0708281	0.937347	1.35075	0.873424	1.04573	1.03357	0.856482	0.238644	0.218763	control_asap	asap	control	T	ASAP-seq
2.27405	-9.75892	1.60955	0.261385	0.0827735	0.0708281	0.551425	0.566878	0.823666	0.32824	0.216302	0.948049	2.29197	3.2929	control_asap	asap	control	NK	ASAP-seq
-11.7705	1.87598	0.94623	0.5859	2.33408	0	1.32957	1.73552	0.381877	0.560269	0.472308	0.755676	0.431167	0.68216	control_asap	asap	control	B	ASAP-seq
-1.46636	1.16689	0.847379	2.25274	1.89497	0.611971	2.15205	2.58053	1.09071	1.48591	1.72063	1.42584	0.238644	0.398154	control_asap	asap	control	T	ASAP-seq
3.23438	3.35453	0.149832	0.181614	0.417245	0.13697	1.7188	2.2892	0.657554	1.63914	1.19211	1.31096	0.731456	0.798715	control_asap	asap	control	T	ASAP-seq
3.01117	4.55421	0.114426	0.222295	0.0827735	0.104446	1.94126	2.01269	0.381877	1.4114	1.3909	0.856482	0.431167	0	control_asap	asap	control	T	ASAP-seq
1.75296	-4.43231	0.149832	0.139209	0.0422429	0.257419	1.8932	2.29882	0.771302	0.127498	0.113988	0.37268	0	0.218763	control_asap	asap	control	T	ASAP-seq
-7.11576	-8.24193	2.37761	2.01122	1.2535	0.793465	2.56624	2.67683	1.62315	2.044	2.39983	1.78638	0.731456	1.36977	control_asap	asap	control	Myeloid	ASAP-seq
2.10736	7.56341	0.0396146	0.0949245	0.230228	0.13697	2.18936	2.39021	1.12903	1.3428	1.53086	1.24816	0.238644	0.218763	control_asap	asap	control	T	ASAP-seq
2.84175	6.63801	0	0.181614	0.159216	0.199007	1.99827	2.16595	0.771302	1.71186	1.78344	0.948049	0.431167	0.398154	control_asap	asap	control	T	ASAP-seq
2.77556	4.83717	0.149832	0.222295	0.417245	0.285393	2.25147	2.70909	0.458241	1.59018	2.01755	1.10932	0.853407	0.903091	control_asap	asap	control	T	ASAP-seq
-7.74124	-4.90885	0.473838	1.0089	0.230228	0.036041	0.342693	0	0.109982	0.155601	0.309112	0.517263	0	0	control_asap	asap	control	Myeloid	ASAP-seq
2.57643	7.64338	0.0777196	0.181614	0.159216	0.339099	2.07299	2.30834	1.05087	1.5484	1.82322	1.10932	0.238644	0.550206	control_asap	asap	control	T	ASAP-seq
-0.527941	-9.59908	0.0396146	0.0949245	0.358708	0.199007	0.151428	0.251563	0.458241	0.182935	0.113988	0.643558	0.731456	1.36977	control_asap	asap	control	NK	ASAP-seq
0.588469	1.97286	0	0.370246	0.388405	0.759706	1.67384	1.8909	0.595428	1.4903	1.44925	1.18114	0.592541	0.798715	control_asap	asap	control	T	ASAP-seq
-7.60388	-8.91154	0.756814	0.639843	0.445277	0.312606	2.24283	2.68986	1.39196	0.754579	0.791808	1.92732	0.731456	1.64038	control_asap	asap	control	T	ASAP-seq
1.50486	7.23332	0.114426	0.261385	0.230228	0.104446	1.45159	1.75219	0.823666	1.22066	1.19211	1.03193	0	0.550206	control_asap	asap	control	T	ASAP-seq
-8.52854	-7.99	0.310193	0.499103	0.937396	0.104446	0.503183	0.389825	0.209058	0.23033	0.216302	0.37268	0	0.550206	control_asap	asap	control	Myeloid	ASAP-seq
6.82478	-3.63248	0	0.468412	1.0492	0.199007	2.08322	2.31778	0.771302	0.91979	1.07562	0.856482	0	0.218763	control_asap	asap	control	T	ASAP-seq
3.33518	-11.2832	0.217092	0	0.0827735	0.036041	0.151428	0.323081	0.381877	0.0748333	0	0.517263	1.30705	2.54457	control_asap	asap	control	NK	ASAP-seq
3.97675	5.58123	0	0.181614	0.622165	0.52902	2.40287	2.68337	1.30126	1.66642	1.44925	1.37005	1.06011	0.550206	control_asap	asap	control	T	ASAP-seq
8.09618	-2.72723	0.149832	0.557796	0.29653	0.312606	2.09335	2.64349	1.39196	0.507112	0.544897	1.74781	0.592541	0.997596	control_asap	asap	control	T	ASAP-seq
-7.56192	-7.2069	0.395359	0.499103	1.01851	0.651	2.87685	3.04104	1.16593	2.15201	2.27142	1.70769	0.592541	0.398154	control_asap	asap	control	T	ASAP-seq
7.74389	-1.97129	0.395359	0.181614	0.388405	0.168469	1.78952	1.98688	0.529185	0.275579	0.544897	1.31096	0	0.68216	control_asap	asap	control	T	ASAP-seq
9.16812	-2.36743	0.114426	0.370246	0.159216	0.228639	2.2075	2.64349	1.30126	0.35129	0.309112	1.31096	0.592541	0.798715	control_asap	asap	control	T	ASAP-seq
0.369487	2.22918	0.184027	0.0949245	0.230228	0.390066	1.74769	1.8764	1.16593	1.19355	1.36039	1.10932	0.592541	0.68216	control_asap	asap	control	T	ASAP-seq
-12.0717	3.90041	0.217092	0.370246	0.29653	0.168469	0.282912	0.762736	0.595428	0.265699	0	1.03193	0	0.398154	control_asap	asap	control	B	ASAP-seq
-0.399069	0.591345	0.114426	0.763197	1.2411	0.104446	1.61056	2.13261	0.966076	1.32746	1.19211	0.755676	0.431167	0	control_asap	asap	control	T	ASAP-seq
-1.60095	-3.8363	0.367768	0.139209	0.159216	0.312606	1.47055	2.0502	0.823666	0.404534	0.394036	0.755676	0.592541	0.903091	control_asap	asap	control	T	ASAP-seq
-6.94625	-8.99727	0.217092	0.436749	0.29653	0.168469	0.871169	1.30009	1.30126	0.275579	0.216302	0.517263	0.853407	1.08394	control_asap	asap	control	Myeloid	ASAP-seq
7.36887	-1.98422	0.114426	0.0949245	0.0422429	0.104446	1.19056	1.53106	0.716044	0.127498	0	0.203602	0	0	control_asap	asap	control	T	ASAP-seq
0.882015	-1.21146	0.0777196	0.0485882	0.121725	0.104446	0.836362	1.03373	0.823666	0.127498	0.216302	0.948049	0	0	control_asap	asap	control	T	ASAP-seq
2.659	7.66976	0.0777196	0.222295	0.121725	0.257419	2.19847	2.42456	0.823666	1.42707	1.50439	0.856482	0.853407	0.550206	control_asap	asap	control	T	ASAP-seq
0.589667	0.720432	0.249098	0.52888	0.195352	0.390066	2.02019	2.53624	1.20152	1.45163	1.3909	0.856482	0.431167	0.550206	control_asap	asap	control	T	ASAP-seq
1.33568	0.206324	0	0.181614	0.388405	0.199007	1.61056	1.93317	0.966076	1.16971	1.60631	0.643558	0	0.218763	control_asap	asap	control	T	ASAP-seq
-10.9422	1.22824	1.23098	0.933512	0.574736	0.651	2.98164	3.24997	1.12903	1.70952	1.76294	1.47868	0.731456	1.5918	control_asap	asap	control	B	ASAP-seq
0.232406	-4.08407	1.06446	0.181614	0.121725	0.168469	1.45159	2.01269	0.595428	0.188314	0.113988	1.24816	0.431167	0.68216	control_asap	asap	control	T	ASAP-seq
0.867712	7.48436	0.0396146	1.40777	0.417245	0.13697	2.18936	2.19822	0.873424	1.42239	1.15477	1.37005	0.238644	0.398154	control_asap	asap	control	T	ASAP-seq
-0.988946	-2.50424	0.718159	0.499103	1.55896	0.52902	2.54722	2.94047	1.75208	1.5484	1.84253	1.99098	0.592541	0.798715	control_asap	asap	control	T	ASAP-seq
1.9548	-10.2257	0.0777196	0.0485882	0.195352	0.228639	0.399101	0.323081	0.595428	0.270651	0	1.10932	1.44322	2.40026	control_asap	asap	control	NK	ASAP-seq
1.07598	1.26102	0.0396146	0.261385	0.388405	0.285393	1.81646	2.01269	1.20152	1.5809	1.80353	1.18114	0.731456	0.798715	control_asap	asap	control	T	ASAP-seq
-1.43037	-4.20104	0.249098	0.222295	0.195352	0.199007	1.52538	2.07445	0.657554	0.240564	0	0.755676	0	0.68216	control_asap	asap	control	T	ASAP-seq
1.77505	0.968921	0.114426	0.261385	0.328102	0.199007	1.7188	1.90519	0.595428	1.13909	1.58178	0.948049	0	0.68216	control_asap	asap	control	T	ASAP-seq
3.7926	6.29864	0.114426	0.181614	0.121725	0.257419	2.1133	2.25978	0.458241	1.42395	1.4772	1.24816	0.238644	0.218763	control_asap	asap	control	T	ASAP-seq
3.36682	3.85748	0.0396146	0.139209	0.0422429	0.285393	1.67384	1.90519	0.595428	1.05027	1.22811	0.856482	0.431167	0	control_asap	asap	control	T	ASAP-seq
-1.6391	-3.81237	0.0777196	0.181614	0.0422429	0.13697	1.32957	1.39897	0.873424	0.188314	0.113988	1.03193	1.23132	1.68671	control_asap	asap	control	T	ASAP-seq
3.19478	5.54719	0.184027	0.139209	0.230228	0.312606	1.82967	2.09812	1.23588	1.35956	1.50439	1.37005	0.431167	0.550206	control_asap	asap	control	T	ASAP-seq
-7.99395	-8.8801	0.217092	0.181614	0.645062	0.13697	1.13957	1.13062	0.299196	0.766684	0.94375	0.643558	0.431167	0	control_asap	asap	control	Myeloid	ASAP-seq
1.10261	6.80427	0.0777196	0.299004	0.388405	0.339099	1.28534	1.97372	1.12903	1.4177	1.4772	1.47868	0.238644	0	control_asap	asap	control	T	ASAP-seq
-9.05111	-8.19844	0.217092	0.181614	0.195352	0.036041	0.551425	0.174532	0.209058	0.150043	0.216302	0.203602	0	0.398154	control_asap	asap	control	Myeloid	ASAP-seq
1.07408	0.579509	0.677949	0.299004	0.445277	0.257419	1.7188	1.93317	1.23588	1.41613	1.82322	0.37268	0	0.550206	control_asap	asap	control	T	ASAP-seq
2.53268	5.46022	0.149832	0.0485882	0.29653	0.364907	2.25147	2.73417	1.09071	1.73497	1.89833	1.24816	0.431167	0	control_asap	asap	control	T	ASAP-seq
3.17654	5.46831	0.0777196	0.370246	0.358708	0.651	2.29359	2.57328	0.873424	1.76534	1.96818	1.78638	0.592541	0.218763	control_asap	asap	control	T	ASAP-seq
4.40142	7.86087	0	0.222295	0.121725	0.199007	1.86827	2.24978	0.873424	1.36454	1.22811	1.18114	0.731456	0.398154	control_asap	asap	control	T	ASAP-seq
7.57367	-0.912413	0.0396146	0.299004	0.230228	0.285393	1.45159	1.93317	1.20152	0.495344	0	1.10932	0	1.08394	control_asap	asap	control	T	ASAP-seq
7.65351	-1.92185	0	0.0485882	0.445277	0.104446	1.80308	1.98688	0.595428	0.188314	0.113988	1.31096	0	0.218763	control_asap	asap	control	T	ASAP-seq
7.67192	-1.73047	0.184027	0.299004	0.328102	0.364907	1.48916	1.94687	0.716044	0.346722	0.544897	1.10932	0	0.997596	control_asap	asap	control	T	ASAP-seq
0.615583	-0.0607752	1.64916	0.139209	0.0422429	0.104446	1.94126	2.07445	1.00937	1.48884	1.26286	1.31096	0.592541	0	control_asap	asap	control	T	ASAP-seq
-11.0385	0.830613	2.28744	1.06193	2.64431	0.414608	2.52784	2.87273	1.4751	2.09309	1.84253	1.78638	0.962089	0.798715	control_asap	asap	control	B	ASAP-seq
0.681578	1.44212	0.149832	0.557796	0.230228	0.104446	1.543	2.19822	0.873424	1.35956	1.53086	1.31096	0.238644	0.398154	control_asap	asap	control	T	ASAP-seq
-7.71078	-8.28618	0.310193	0.139209	0.574736	0.036041	0.871169	0.566878	0.657554	0.116032	0.309112	0.643558	0.731456	0	control_asap	asap	control	Myeloid	ASAP-seq
1.94187	5.85142	0.0777196	0.299004	0.29653	0.168469	2.06265	2.36366	0.771302	1.5233	1.4772	1.52887	0.592541	0	control_asap	asap	control	T	ASAP-seq
-11.456	2.89006	0.775595	0.468412	1.86869	0.228639	2.38798	2.65696	1.00937	1.86041	1.74201	1.37005	0.431167	0.997596	control_asap	asap	control	B	ASAP-seq
1.00571	4.52399	0.217092	0.299004	0.598732	0.947025	2.52129	2.77661	1.26911	2.10105	2.01755	1.57666	0.592541	0.550206	control_asap	asap	control	T	ASAP-seq
-8.51205	-7.95586	0.614431	0.436749	1.46381	0.168469	1.52538	1.70132	0.873424	0.56396	1.03357	0.948049	0.238644	1.08394	control_asap	asap	control	Myeloid	ASAP-seq
1.791	3.64406	0.149832	0.436749	1.12203	0.390066	1.82967	2.40753	1.20152	1.52753	1.65362	1.31096	0.592541	0.218763	control_asap	asap	control	T	ASAP-seq
2.82976	5.97992	0.0396146	0.0485882	0.230228	0.312606	1.45159	1.76859	0.823666	1.14323	1.32893	1.24816	0	0	control_asap	asap	control	T	ASAP-seq
1.0524	-1.82357	0.114426	0.261385	0.121725	0.199007	1.13957	1.96038	0.771302	0.245642	0.216302	0.37268	0.238644	0.798715	control_asap	asap	control	T	ASAP-seq
-1.30928	-9.59191	0.217092	0.33526	0	0	0.342693	0.669594	0.458241	0.21478	0.309112	0.203602	1.06011	1.54074	control_asap	asap	control	NK	ASAP-seq
7.30963	-2.37385	0	0.299004	0.29653	0.228639	1.86827	2.25978	0.529185	0.225173	0.113988	1.37005	0.238644	0.798715	control_asap	asap	control	T	ASAP-seq
2.24546	-4.23699	0.149832	0.299004	0.195352	0.168469	2.27695	2.52102	0.873424	0.290219	0.394036	1.03193	0	0.218763	control_asap	asap	control	T	ASAP-seq
2.82482	4.50793	0.114426	0.261385	0	0.312606	1.21511	1.30009	0.873424	1.06377	1.26286	0.856482	0.238644	0	control_asap	asap	control	T	ASAP-seq
2.02371	5.80042	0.184027	0.0485882	0.328102	0.228639	1.85557	1.8006	1.09071	1.42862	1.53086	0.755676	0.731456	0.550206	control_asap	asap	control	T	ASAP-seq
-8.56721	-7.8462	1.42358	0.5859	1.47374	0.438561	3.1315	3.2827	1.00937	1.83799	1.82322	1.24816	0.962089	1.54074	control_asap	asap	control	Myeloid	ASAP-seq
0.405773	0.964602	0.0777196	0.33526	0.328102	0.285393	1.90543	2.62984	1.20152	1.9229	1.96818	1.42584	0.853407	0.550206	control_asap	asap	control	T	ASAP-seq
1.19816	0.904793	0.0396146	0.639843	0.472544	0.285393	1.98713	2.27949	0.920822	1.73039	1.82322	1.24816	0.431167	0.398154	control_asap	asap	control	T	ASAP-seq
2.64327	6.72211	0.149832	0.0949245	0.472544	0.414608	2.13286	2.48195	0.873424	1.59545	1.65362	1.47868	0.731456	0.398154	control_asap	asap	control	T	ASAP-seq
-6.90824	-8.16932	0.249098	0.499103	1.16332	0.0708281	0.836362	1.06708	0.657554	0.408846	0.544897	0.948049	0.592541	0.997596	control_asap	asap	control	Myeloid	ASAP-seq
1.72076	6.0962	0.114426	0.299004	0.667446	0.776728	2.38044	2.52102	0.771302	1.44402	1.53086	1.47868	0.592541	0.218763	control_asap	asap	control	T	ASAP-seq
1.16227	6.18206	0.217092	0.299004	0.388405	0.339099	2.72287	2.90978	1.44815	2.05401	2.23334	1.82352	0.592541	0.398154	control_asap	asap	control	T	ASAP-seq
-0.740386	-10.4529	0.422209	0.139209	0.0422429	0.13697	0.399101	0.389825	0.771302	0.250694	0	0.203602	2.01071	3.11437	control_asap	asap	control	NK	ASAP-seq
0.584125	-1.74244	0.184027	0.913743	0.667446	0.285393	2.31803	2.62294	0.657554	0.21999	0.394036	1.78638	0.592541	1.3056	control_asap	asap	control	T	ASAP-seq
-0.877099	-4.24925	0.0777196	0.299004	0.121725	0.199007	1.48916	2.0502	0.716044	1.23016	1.03357	0.517263	0	0.550206	control_asap	asap	control	T	ASAP-seq
-6.97372	-9.58264	0.184027	0.436749	0.230228	0.228639	0.724023	0.762736	0.771302	0.304647	0.113988	0.37268	0.431167	1.16341	control_asap	asap	control	Myeloid	ASAP-seq
-11.6263	0.619616	0.498686	0.952898	2.82604	0.199007	1.11307	1.19036	0.771302	0.882985	0.845062	0.755676	0.238644	0.218763	control_asap	asap	control	B	ASAP-seq
0.943796	1.53612	0.0777196	0.5859	0.230228	0.438561	1.23907	2.03785	0.657554	1.18961	1.36039	0.755676	0.431167	0.218763	control_asap	asap	control	T	ASAP-seq
2.42282	5.75003	0.217092	0.222295	0.230228	0.285393	2.21645	2.67683	0.381877	1.53871	1.76294	1.42584	0.431167	0.798715	control_asap	asap	control	T	ASAP-seq
0.235834	2.22792	0.0396146	0.181614	0.0422429	0.312606	1.13957	1.75219	0.657554	0.967666	0.735558	0.37268	0.431167	0	control_asap	asap	control	T	ASAP-seq
0.299128	2.24119	0.0396146	0.181614	0.445277	0.228639	1.26248	1.30009	0.458241	0.766684	0.94375	1.03193	0.238644	0	control_asap	asap	control	T	ASAP-seq
2.09994	7.97246	0.114426	0.0949245	0.0422429	0.550412	1.88081	2.24978	0.966076	1.42551	1.80353	1.42584	0	0.550206	control_asap	asap	control	T	ASAP-seq
-12.1324	1.07295	0.498686	0.370246	2.59402	0.104446	0.724023	0.511272	0.458241	0.23033	0	1.10932	0.238644	0.398154	control_asap	asap	control	B	ASAP-seq
-0.555735	-10.1018	0.0777196	0	0.0422429	0.13697	0.452495	0.389825	0.381877	0.155601	0	0.643558	2.14555	3.32859	control_asap	asap	control	NK	ASAP-seq
2.27864	-9.94356	0.184027	0.139209	0.0422429	0.0708281	0.342693	0.619555	0.458241	0.166624	0.113988	0.517263	1.44322	2.82701	control_asap	asap	control	NK	ASAP-seq
0.165348	1.48026	0.184027	0.33526	0.230228	0.390066	1.50743	2.10975	1.20152	1.55799	1.76294	0.856482	0.238644	0.903091	control_asap	asap	control	T	ASAP-seq
3.61186	4.89567	0.0396146	0.139209	0.0422429	0.312606	2.12313	2.39021	1.00937	1.63788	1.63024	1.03193	0.592541	0.550206	control_asap	asap	control	T	ASAP-seq
3.14319	-10.672	0.310193	0.222295	0.230228	0.199007	0.21933	0.717249	0.657554	0.360363	0.113988	0.37268	0.592541	1.77338	control_asap	asap	control	NK	ASAP-seq
2.91788	5.26626	0.0777196	0.139209	0.159216	0.168469	1.88081	2.33638	0.966076	1.27639	1.4772	0.948049	0.731456	0.218763	control_asap	asap	control	T	ASAP-seq
1.72349	0.558788	0.310193	0.139209	0.195352	0.339099	1.50743	1.76859	0.771302	1.22637	1.32893	1.10932	0.431167	0.398154	control_asap	asap	control	T	ASAP-seq
5.7275	-1.96977	1.46177	0.139209	0.230228	0.339099	1.47055	1.84677	0.657554	0.182935	0.309112	0.948049	0.238644	0.903091	control_asap	asap	control	T	ASAP-seq
-7.5442	-8.01246	0	0.181614	0.29653	0.285393	1.52538	2.08635	1.05087	1.05705	1.11598	1.31096	0.592541	0.218763	control_asap	asap	control	Myeloid	ASAP-seq
2.49643	7.12761	0	0.299004	0.29653	0.390066	2.07299	2.56598	1.09071	1.82867	1.84253	1.03193	0.853407	0.903091	control_asap	asap	control	T	ASAP-seq
-0.134275	-0.298186	0.249098	0.52888	0.388405	0.776728	2.18936	2.21916	1.12903	0.514881	0.216302	1.24816	0.238644	0.398154	control_asap	asap	control	T	ASAP-seq
3.09202	5.72172	0.114426	0.181614	0.472544	0.507161	2.04165	2.37259	1.09071	1.50622	1.3909	1.18114	0.238644	0.550206	control_asap	asap	control	T	ASAP-seq
2.75163	6.91372	0.217092	0.33526	0.574736	0.776728	2.69566	3.08123	1.62315	2.06639	1.96818	1.37005	0.962089	0.218763	control_asap	asap	control	T	ASAP-seq
7.66854	-2.96614	0.0396146	0.299004	0.598732	0.339099	0.762888	1.30009	0.823666	0.260722	0	0.856482	0	0.550206	control_asap	asap	control	T	ASAP-seq
-1.66182	-3.5073	0.0396146	0.181614	0.121725	0.285393	1.57735	2.15496	0.716044	0.204277	0.394036	0.755676	0.238644	0.798715	control_asap	asap	control	T	ASAP-seq
9.09211	-2.23364	0.0396146	0.261385	0.230228	0.228639	2.17088	2.55122	1.00937	0.255721	0.394036	1.62227	0.238644	0.997596	control_asap	asap	control	T	ASAP-seq
0.56459	-3.39507	0.82991	0.33526	0.263928	0.168469	1.97586	2.15496	1.05087	0.332893	0.309112	1.74781	0	0.903091	control_asap	asap	control	T	ASAP-seq
3.1715	8.05842	0.0777196	0.139209	0.574736	0.228639	2.09335	2.54375	0.716044	1.32918	1.82322	1.10932	0.431167	0.218763	control_asap	asap	control	T	ASAP-seq
2.61378	4.96389	0.0777196	0.139209	0	0.0708281	1.61056	1.8006	0.595428	1.10106	1.15477	0.755676	0	0	control_asap	asap	control	T	ASAP-seq
-0.895988	-10.0772	0.473838	0.0949245	0.159216	0.0708281	0.342693	0.452391	0.771302	0.127498	0.113988	0.37268	1.06011	2.50542	control_asap	asap	control	NK	ASAP-seq
0.128943	1.24736	0.184027	0.808571	0.574736	0.414608	2.09335	2.75864	1.55186	1.62138	1.78344	1.37005	0.592541	0	control_asap	asap	control	T	ASAP-seq
-0.58734	-4.21956	0.546603	0.222295	0	0.438561	1.88081	2.34556	0.595428	1.79159	1.60631	0.755676	1.67005	1.85314	control_asap	asap	control	T	ASAP-seq
-0.309559	0.861095	0.930419	0.971915	1.85528	0.312606	2.334	2.40753	1.16593	1.48445	1.60631	1.57666	0.431167	0.218763	control_asap	asap	control	T	ASAP-seq
-12.1717	1.51147	0.0396146	0.181614	0.328102	0	0.342693	0.511272	0.529185	0.245642	0.309112	0.203602	0.431167	0	control_asap	asap	control	B	ASAP-seq
1.96401	-10.8326	0.149832	0.222295	0.121725	0.0708281	0.21933	0.389825	0.458241	0.193663	0	0.37268	1.30705	2.25746	control_asap	asap	control	NK	ASAP-seq
2.98751	-10.7938	0.217092	0.436749	0.29653	0.776728	2.09335	2.59487	1.20152	1.92101	2.13839	1.37005	2.04616	2.65359	control_asap	asap	control	NK	ASAP-seq
3.42903	5.48061	0	0.139209	0.0827735	0.0708281	1.43226	1.73552	0.381877	0.930061	0.895623	0.755676	0	0.398154	control_asap	asap	control	T	ASAP-seq
1.43254	0.215995	1.77319	0.299004	0.358708	0.0708281	2.56624	2.77065	1.26911	2.01766	1.88007	1.42584	1.71954	2.20494	control_asap	asap	control	T	ASAP-seq
-1.48663	-4.27551	0.114426	0.222295	0.0827735	0.364907	1.6427	2.02535	0.657554	1.82032	1.36039	0.856482	0	0.218763	control_asap	asap	control	T	ASAP-seq
1.07243	7.10166	0.0396146	0.139209	0.159216	0.312606	2.24283	2.61599	0.716044	1.61238	1.55665	1.18114	0.431167	0.550206	control_asap	asap	control	T	ASAP-seq
1.52567	0.170819	0.114426	0.436749	0.263928	0.13697	1.05786	1.61033	1.20152	1.16568	0.989667	0.755676	0.238644	0.398154	control_asap	asap	control	T	ASAP-seq
2.24209	6.83386	0.114426	0.0485882	0.29653	0.168469	1.56033	2.21916	0.381877	1.13909	1.4205	0.37268	0.431167	0.218763	control_asap	asap	control	T	ASAP-seq
9.27044	-2.23648	0.0396146	0.139209	0.121725	0.168469	2.18016	2.61599	0.595428	0.285363	0.216302	1.47868	0.592541	0	control_asap	asap	control	T	ASAP-seq
3.36443	7.88668	0	0.181614	0.55015	0.285393	2.38044	2.75258	1.36263	1.97366	1.91625	1.42584	0.592541	0.398154	control_asap	asap	control	T	ASAP-seq
-1.16671	-4.16733	0.0777196	0.299004	0.159216	0.0708281	1.7188	2.10975	1.05087	0.240564	0.394036	1.10932	0	1.08394	control_asap	asap	control	T	ASAP-seq
1.0755	6.79966	0.149832	0.33526	0.0827735	0.257419	2.21645	2.38144	0.823666	1.51337	1.26286	1.03193	0.431167	0.68216	control_asap	asap	control	T	ASAP-seq
1.88059	-10.3348	0.114426	0.299004	0.121725	0.104446	0.597447	0.566878	0.920822	0.260722	0.216302	0.643558	1.50493	2.40026	control_asap	asap	control	NK	ASAP-seq
1.62546	-5.03292	0.473838	0.222295	0.230228	0.228639	2.2075	1.96038	0.920822	0.314151	0	0.948049	0.238644	0.398154	control_asap	asap	control	T	ASAP-seq
0.270489	0.904656	0	0.739713	0.524945	0.257419	1.95293	2.12125	1.16593	1.57018	1.55665	0.643558	0.592541	0	control_asap	asap	control	T	ASAP-seq
0.364251	-1.0804	0.149832	0.299004	0.29653	0.461955	2.43202	2.75864	1.00937	1.89117	1.72063	1.47868	0.731456	0.550206	control_asap	asap	control	T	ASAP-seq
3.15465	6.70871	0.0777196	0.139209	0.0827735	0.339099	2.06265	2.43296	0.657554	1.45918	1.58178	1.37005	0.731456	0.68216	control_asap	asap	control	T	ASAP-seq
2.15584	6.45656	0.217092	0.261385	0.328102	0.168469	2.2075	2.77065	0.920822	1.86443	1.82322	1.18114	0.962089	0.398154	control_asap	asap	control	T	ASAP-seq
2.08957	-10.1579	0.395359	0.0949245	0.0827735	0	0.0785776	0.619555	0.716044	0.177528	0.113988	0.37268	1.61798	2.46467	control_asap	asap	control	NK	ASAP-seq
1.75624	-4.45035	0.149832	0.222295	0.159216	0.13697	2.31803	2.57328	0.458241	0.346722	0.216302	0.856482	0	0.903091	control_asap	asap	control	T	ASAP-seq
7.92364	-2.99312	0.0396146	0.0949245	0.0422429	0.257419	1.67384	2.12125	0.823666	0.193663	0	1.10932	0	0.218763	control_asap	asap	control	T	ASAP-seq
2.21952	-4.04429	0.0396146	0.222295	0	0.0708281	1.45159	1.81622	0.529185	0.144454	0	0.203602	0.238644	0	control_asap	asap	control	T	ASAP-seq
2.73738	6.31749	0	0.139209	0.195352	0.036041	1.59409	1.51022	0.595428	0.996764	1.07562	1.03193	0.431167	0	control_asap	asap	control	T	ASAP-seq
-11.8914	2.1035	0.718159	0.436749	0.358708	0	0.597447	0.762736	0.771302	0.270651	0.216302	0.755676	0	0	control_asap	asap	control	B	ASAP-seq
1.36635	-4.38185	0.184027	0.181614	0.159216	0.257419	2.23412	2.35465	0.873424	0.280483	0.472308	0.37268	1.44322	2.23154	control_asap	asap	control	T	ASAP-seq
1.08466	2.00299	0.367768	0.261385	0.159216	0.339099	1.43226	1.61033	1.05087	1.5019	1.58178	0.643558	0.731456	0.550206	control_asap	asap	control	T	ASAP-seq
-0.280007	0.875333	0.149832	2.20449	0.849118	0.438561	2.07299	2.41608	0.966076	1.7542	1.60631	1.57666	0.238644	0.398154	control_asap	asap	control	T	ASAP-seq
7.27949	-2.22337	0.0777196	0.261385	0.159216	0.199007	1.8427	1.97372	0.920822	0.275579	0.216302	1.37005	0.431167	0.218763	control_asap	asap	control	T	ASAP-seq
1.1404	3.24452	0.114426	1.079	0.358708	0.257419	1.97586	2.43296	0.966076	1.58886	1.80353	1.10932	0.238644	0.550206	control_asap	asap	control	T	ASAP-seq
1.97841	7.47636	0	0.222295	0.263928	0.228639	2.15205	2.36366	0.595428	1.37114	1.63024	1.42584	0.731456	0.550206	control_asap	asap	control	T	ASAP-seq
1.58155	3.23871	0.0777196	0.181614	0.230228	0.438561	2.15205	2.63669	1.09071	1.45617	1.74201	1.10932	0	0	control_asap	asap	control	T	ASAP-seq
-7.72918	-9.08615	0.614431	0.222295	0.159216	0.13697	0.452495	0.619555	0.771302	0.245642	0.216302	0.948049	0	0.398154	control_asap	asap	control	Myeloid	ASAP-seq
2.73876	6.70291	0.114426	0.436749	0.445277	0.438561	2.67334	3.09427	1.16593	2.03134	1.93386	1.57666	0.238644	0.218763	control_asap	asap	control	T	ASAP-seq
-11.8138	1.34767	0.546603	0.436749	0.358708	0	0.551425	0.88796	0.716044	0.280483	0.394036	0.948049	0	0	control_asap	asap	control	B	ASAP-seq
3.41695	4.98856	0.0396146	0.0485882	0.263928	0.13697	1.37192	1.48894	0.595428	1.02736	0.845062	0.37268	0	0.398154	control_asap	asap	control	T	ASAP-seq
-0.125765	-1.12073	0.149832	0.893575	0.0827735	0.507161	1.3077	1.27377	1.09071	0.275579	0	0.37268	0	0.997596	control_asap	asap	control	T	ASAP-seq
0.950485	2.14513	0	0.139209	0.159216	0.312606	1.62676	1.53106	0.823666	1.16366	1.32893	0.643558	0	0.68216	control_asap	asap	control	T	ASAP-seq
1.47437	0.742877	0.114426	0.261385	0.574736	0.312606	2.12313	2.62984	0.716044	1.65905	2.16645	1.31096	0.962089	0.68216	control_asap	asap	control	T	ASAP-seq
1.37082	5.60466	0.0777196	0.222295	0.195352	0.228639	1.94126	2.18758	0.873424	1.26183	1.58178	0.643558	0.238644	0.218763	control_asap	asap	control	T	ASAP-seq
1.46186	1.88535	0.0777196	0.261385	0.230228	0.438561	2.21645	2.54375	0.657554	1.72809	1.74201	0.948049	0.962089	0.218763	control_asap	asap	control	T	ASAP-seq
2.92537	5.28999	0.114426	0.33526	0.159216	0.364907	2.15205	2.48195	1.20152	1.44402	1.82322	1.52887	0.853407	0.68216	control_asap	asap	control	T	ASAP-seq
9.14134	-2.16655	0.184027	0.40405	0.121725	0.390066	2.39545	2.67025	0.920822	0.32824	0.113988	1.42584	0.731456	0.798715	control_asap	asap	control	T	ASAP-seq
7.82616	-1.47465	0.217092	0.499103	0.445277	0.461955	1.98713	2.51333	0.920822	1.58356	1.44925	1.57666	0.962089	0.398154	control_asap	asap	control	T	ASAP-seq
0.879486	2.32473	0.149832	0.40405	0.159216	0.339099	1.73335	1.97372	0.873424	1.16163	1.44925	1.37005	0.238644	0.550206	control_asap	asap	control	T	ASAP-seq
[truncated: 15,830 more rows]

## Sheet: Figure 3c
V1	CkBET	CSAS	CiLISI	Modality mixing
Palette	0.7533291058972733	0.945888888888889	0.8944517159112708	0.8645565702324777
Multigrate	0.023462270133164237	0.16002754820936638	0.02846615009827086	0.07065198948026716
scMoMaT	0.1397733405288721	0.48912037037037037	0.33815864846441435	0.3223507864545523
MIDAS	0.6362655153804642	0.8759917465388711	0.8619701641804374	0.7914091420332575
scVAEIT	0.09892200380469246	0.3120247933884297	0.030444017470112994	0.14713027155441172
StabMap	0.15916296766011415	0.4480248306997743	0.23107536148294694	0.27942105328094513
Metric Type	Modality mixing	Modality mixing	Modality mixing	Aggregate score

## Sheet: Figure 3e
Description	pvalue
cytokine receptor binding	6.98719
cytokine activity	6.45914
tumor necrosis factor receptor binding	5.20641
positive regulation of immune effector process	6.30477
regulation of immune effector process	5.8967
lymphocyte proliferation	5.74287
mononuclear cell proliferation	5.66189
B cell proliferation	5.62639
production of molecular mediator of immune response	5.43074
leukocyte proliferation	5.27553

## Sheet: Figure 3f
motif.name	fold.enrichment
JUNB	2.23805
JUND	2.22826
FOS::JUNB	2.22795
JDP2	2.22615
FOSL2::JUNB	2.20812
FOSL1::JUND	2.20737
FOSL2::JUND	2.20472
FOSB::JUNB	2.203
FOSL1::JUNB	2.19234
JUN::JUNB	2.19228

## Sheet: Figure 3g
Embedding	KBET	iLISI	SAS
Palette	0.63395	0.84046	0.918808
Mimitou et al	0.510179	0.803341	0.861305
Raw	0.229894	0.534808	0.665985
Random	0.185231	0.450619	0.621877

## Sheet: Figure 3h
UMAP_1	UMAP_2	Batch	modality	Condition	new_label	Modality
-1.24855	6.21668	control_asap	asap	control	CD8+ Naive T	ASAP-seq
0.601207	-1.30357	control_asap	asap	control	CD4+ Memory T	ASAP-seq
8.14563	7.59249	control_asap	asap	control	NK	ASAP-seq
-0.704012	0.00805658	control_asap	asap	control	CD4+ Memory T	ASAP-seq
12.6699	1.11965	control_asap	asap	control	NK	ASAP-seq
-0.185863	-7.90258	control_asap	asap	control	B	ASAP-seq
12.5941	1.17312	control_asap	asap	control	NK	ASAP-seq
4.44626	3.47534	control_asap	asap	control	gdT	ASAP-seq
4.15834	0.941614	control_asap	asap	control	CD8+ Memory T	ASAP-seq
-6.11105	0.692239	control_asap	asap	control	CD4+ Naive T	ASAP-seq
-0.142477	-1.02593	control_asap	asap	control	CD4+ Memory T	ASAP-seq
9.57134	8.00562	control_asap	asap	control	NK	ASAP-seq
2.25166	1.10369	control_asap	asap	control	CD8+ Memory T	ASAP-seq
0.558924	6.02898	control_asap	asap	control	CD8+ Naive T	ASAP-seq
-5.98809	-0.207341	control_asap	asap	control	CD4+ Naive T	ASAP-seq
-0.29582	-10.8354	control_asap	asap	control	B	ASAP-seq
-5.13845	-1.88868	control_asap	asap	control	CD4+ Naive T	ASAP-seq
-6.8792	1.72774	control_asap	asap	control	CD4+ Naive T	ASAP-seq
-2.54108	1.5007	control_asap	asap	control	CD4+ Memory T	ASAP-seq
-0.380142	-0.377123	control_asap	asap	control	CD4+ Memory T	ASAP-seq
9.24771	7.11045	control_asap	asap	control	NK	ASAP-seq
-8.36459	-0.425217	control_asap	asap	control	CD4+ Naive T	ASAP-seq
-0.0463885	7.62944	control_asap	asap	control	CD8+ Naive T	ASAP-seq
-7.21257	0.646214	control_asap	asap	control	CD4+ Naive T	ASAP-seq
0.44554	7.75033	control_asap	asap	control	CD8+ Naive T	ASAP-seq
8.67358	7.16828	control_asap	asap	control	NK	ASAP-seq
-0.0370508	7.03119	control_asap	asap	control	CD8+ Naive T	ASAP-seq
-0.596622	-10.794	control_asap	asap	control	B	ASAP-seq
-6.73298	1.48116	control_asap	asap	control	CD4+ Naive T	ASAP-seq
-0.429676	-8.98845	control_asap	asap	control	B	ASAP-seq
1.86733	8.19547	control_asap	asap	control	CD8+ Naive T	ASAP-seq
4.7498	2.87226	control_asap	asap	control	gdT	ASAP-seq
7.19643	-8.62702	control_asap	asap	control	monocyte	ASAP-seq
0.866282	-8.41458	control_asap	asap	control	B	ASAP-seq
9.28801	7.26917	control_asap	asap	control	NK	ASAP-seq
-1.53587	1.11877	control_asap	asap	control	CD4+ Memory T	ASAP-seq
4.07128	-7.17621	control_asap	asap	control	DC	ASAP-seq
-0.149124	1.40369	control_asap	asap	control	CD4+ Memory T	ASAP-seq
-4.92722	1.15986	control_asap	asap	control	CD4+ Naive T	ASAP-seq
0.6406	-8.69927	control_asap	asap	control	B	ASAP-seq
-8.34755	0.405192	control_asap	asap	control	CD4+ Naive T	ASAP-seq
9.06052	7.94731	control_asap	asap	control	NK	ASAP-seq
-1.23068	0.164765	control_asap	asap	control	CD4+ Memory T	ASAP-seq
-0.294362	0.259837	control_asap	asap	control	CD4+ Memory T	ASAP-seq
6.33701	-6.90586	control_asap	asap	control	monocyte	ASAP-seq
8.25843	7.81204	control_asap	asap	control	NK	ASAP-seq
3.22368	2.08149	control_asap	asap	control	CD8+ Memory T	ASAP-seq
-5.98608	1.2159	control_asap	asap	control	CD4+ Naive T	ASAP-seq
7.84524	6.81985	control_asap	asap	control	NK	ASAP-seq
-0.594879	-0.352011	control_asap	asap	control	CD4+ Memory T	ASAP-seq
4.38379	2.12514	control_asap	asap	control	gdT	ASAP-seq
-4.09313	1.56707	control_asap	asap	control	CD4+ Naive T	ASAP-seq
-4.81323	1.54282	control_asap	asap	control	CD4+ Naive T	ASAP-seq
3.77023	0.822991	control_asap	asap	control	CD8+ Memory T	ASAP-seq
3.54878	1.15888	control_asap	asap	control	CD8+ Memory T	ASAP-seq
7.69937	-8.1716	control_asap	asap	control	monocyte	ASAP-seq
-5.43174	2.11215	control_asap	asap	control	CD4+ Naive T	ASAP-seq
-7.00827	0.0571476	control_asap	asap	control	CD4+ Naive T	ASAP-seq
9.12979	7.49714	control_asap	asap	control	NK	ASAP-seq
4.00624	1.1152	control_asap	asap	control	CD8+ Memory T	ASAP-seq
-0.169932	-10.3912	control_asap	asap	control	B	ASAP-seq
-4.33391	-0.523507	control_asap	asap	control	CD4+ Naive T	ASAP-seq
1.56922	1.21645	control_asap	asap	control	CD8+ Memory T	ASAP-seq
-7.6948	0.540986	control_asap	asap	control	CD4+ Naive T	ASAP-seq
0.380756	7.63326	control_asap	asap	control	CD8+ Naive T	ASAP-seq
0.30167	-0.590554	control_asap	asap	control	CD4+ Memory T	ASAP-seq
-6.78441	0.128359	control_asap	asap	control	CD4+ Naive T	ASAP-seq
-0.884377	0.854385	control_asap	asap	control	CD4+ Memory T	ASAP-seq
11.9863	1.30204	control_asap	asap	control	NK	ASAP-seq
4.38865	1.29828	control_asap	asap	control	CD8+ Memory T	ASAP-seq
0.39201	7.03787	control_asap	asap	control	CD8+ Naive T	ASAP-seq
-7.97479	-1.36432	control_asap	asap	control	CD4+ Naive T	ASAP-seq
7.24167	-8.74875	control_asap	asap	control	monocyte	ASAP-seq
9.51496	6.68556	control_asap	asap	control	NK	ASAP-seq
3.12127	0.844675	control_asap	asap	control	CD8+ Memory T	ASAP-seq
9.62221	7.98521	control_asap	asap	control	NK	ASAP-seq
3.09945	1.03539	control_asap	asap	control	CD8+ Memory T	ASAP-seq
2.76833	0.574289	control_asap	asap	control	CD8+ Memory T	ASAP-seq
4.00077	1.1184	control_asap	asap	control	CD8+ Memory T	ASAP-seq
0.767143	-7.99562	control_asap	asap	control	B	ASAP-seq
-1.65529	-1.06052	control_asap	asap	control	CD4+ Memory T	ASAP-seq
-0.446714	-8.75688	control_asap	asap	control	B	ASAP-seq
-8.46281	-0.32587	control_asap	asap	control	CD4+ Naive T	ASAP-seq
-0.0935788	-10.1384	control_asap	asap	control	B	ASAP-seq
0.80023	-8.4374	control_asap	asap	control	B	ASAP-seq
-2.01948	0.404935	control_asap	asap	control	CD4+ Memory T	ASAP-seq
0.468443	-7.1693	control_asap	asap	control	CD4+ Memory T	ASAP-seq
2.10532	1.71776	control_asap	asap	control	CD8+ Memory T	ASAP-seq
-5.97495	0.753576	control_asap	asap	control	CD4+ Naive T	ASAP-seq
6.07261	-8.35359	control_asap	asap	control	monocyte	ASAP-seq
-0.272082	-0.448721	control_asap	asap	control	CD4+ Memory T	ASAP-seq
6.75405	-8.8785	control_asap	asap	control	monocyte	ASAP-seq
0.186738	-9.12164	control_asap	asap	control	B	ASAP-seq
1.32344	6.32074	control_asap	asap	control	CD8+ Naive T	ASAP-seq
-8.22923	-0.0949218	control_asap	asap	control	CD4+ Naive T	ASAP-seq
4.14071	-7.08211	control_asap	asap	control	DC	ASAP-seq
-1.06718	0.430779	control_asap	asap	control	CD4+ Memory T	ASAP-seq
4.5436	3.19292	control_asap	asap	control	gdT	ASAP-seq
-1.42231	1.47071	control_asap	asap	control	CD4+ Memory T	ASAP-seq
9.28994	7.20151	control_asap	asap	control	NK	ASAP-seq
4.328	2.43512	control_asap	asap	control	gdT	ASAP-seq
9.31981	7.19176	control_asap	asap	control	NK	ASAP-seq
4.34842	2.43014	control_asap	asap	control	gdT	ASAP-seq
6.83473	-7.27232	control_asap	asap	control	monocyte	ASAP-seq
0.457315	6.02634	control_asap	asap	control	CD8+ Naive T	ASAP-seq
-4.40396	-2.33828	control_asap	asap	control	CD4+ Naive T	ASAP-seq
2.74345	0.570456	control_asap	asap	control	CD4+ Memory T	ASAP-seq
-5.141	2.12051	control_asap	asap	control	CD4+ Naive T	ASAP-seq
-5.46141	2.1693	control_asap	asap	control	CD4+ Naive T	ASAP-seq
-1.71804	0.199777	control_asap	asap	control	CD4+ Memory T	ASAP-seq
0.0406094	0.192357	control_asap	asap	control	CD4+ Memory T	ASAP-seq
0.02951	-0.00951538	control_asap	asap	control	CD4+ Memory T	ASAP-seq
7.29264	-8.66808	control_asap	asap	control	monocyte	ASAP-seq
11.1477	1.2287	control_asap	asap	control	gdT	ASAP-seq
4.11726	-7.16283	control_asap	asap	control	DC	ASAP-seq
0.12605	7.45496	control_asap	asap	control	CD8+ Naive T	ASAP-seq
-4.52562	-2.10817	control_asap	asap	control	CD4+ Naive T	ASAP-seq
-7.54624	-0.313157	control_asap	asap	control	CD4+ Naive T	ASAP-seq
-1.13497	0.592175	control_asap	asap	control	CD4+ Memory T	ASAP-seq
6.93594	-9.24034	control_asap	asap	control	monocyte	ASAP-seq
-0.758478	0.925642	control_asap	asap	control	CD4+ Memory T	ASAP-seq
-2.0634	1.13512	control_asap	asap	control	CD4+ Memory T	ASAP-seq
-7.90548	0.831852	control_asap	asap	control	CD4+ Naive T	ASAP-seq
-0.340223	7.49872	control_asap	asap	control	CD8+ Naive T	ASAP-seq
9.57364	7.78784	control_asap	asap	control	NK	ASAP-seq
0.710187	-8.49115	control_asap	asap	control	B	ASAP-seq
-2.32261	0.208862	control_asap	asap	control	CD4+ Memory T	ASAP-seq
-0.639243	-8.21734	control_asap	asap	control	B	ASAP-seq
6.77893	-7.64404	control_asap	asap	control	monocyte	ASAP-seq
-8.51271	-0.0869117	control_asap	asap	control	CD4+ Naive T	ASAP-seq
0.193162	-9.09029	control_asap	asap	control	B	ASAP-seq
13.0735	0.824861	control_asap	asap	control	NK	ASAP-seq
9.42062	8.10585	control_asap	asap	control	NK	ASAP-seq
7.53376	-7.44821	control_asap	asap	control	monocyte	ASAP-seq
7.76474	6.43574	control_asap	asap	control	NK	ASAP-seq
-3.18208	-0.90676	control_asap	asap	control	CD4+ Naive T	ASAP-seq
8.98347	6.74085	control_asap	asap	control	NK	ASAP-seq
-8.52725	-0.0622651	control_asap	asap	control	CD4+ Naive T	ASAP-seq
-4.67517	1.3515	control_asap	asap	control	CD4+ Naive T	ASAP-seq
8.84984	7.87994	control_asap	asap	control	NK	ASAP-seq
7.03419	-7.44845	control_asap	asap	control	monocyte	ASAP-seq
12.1841	1.44247	control_asap	asap	control	NK	ASAP-seq
-7.16872	0.00885147	control_asap	asap	control	CD4+ Naive T	ASAP-seq
8.52388	7.5447	control_asap	asap	control	NK	ASAP-seq
0.277935	-0.87285	control_asap	asap	control	CD4+ Memory T	ASAP-seq
-1.75506	1.39638	control_asap	asap	control	CD4+ Memory T	ASAP-seq
-7.64224	0.888611	control_asap	asap	control	CD4+ Naive T	ASAP-seq
9.13625	7.03563	control_asap	asap	control	NK	ASAP-seq
-0.333999	7.00928	control_asap	asap	control	CD8+ Naive T	ASAP-seq
0.734453	-0.836857	control_asap	asap	control	CD4+ Memory T	ASAP-seq
-3.53021	-0.328837	control_asap	asap	control	CD4+ Naive T	ASAP-seq
-1.05128	1.29529	control_asap	asap	control	CD4+ Memory T	ASAP-seq
-0.915778	0.688982	control_asap	asap	control	CD4+ Memory T	ASAP-seq
3.10101	0.847367	control_asap	asap	control	CD8+ Memory T	ASAP-seq
-0.198106	-11.0023	control_asap	asap	control	B	ASAP-seq
-8.19167	0.136039	control_asap	asap	control	CD4+ Naive T	ASAP-seq
-0.760891	-11.1321	control_asap	asap	control	B	ASAP-seq
-7.99491	-0.462659	control_asap	asap	control	CD4+ Naive T	ASAP-seq
6.36624	-9.49737	control_asap	asap	control	monocyte	ASAP-seq
8.44818	7.68813	control_asap	asap	control	NK	ASAP-seq
6.37912	-8.08181	control_asap	asap	control	monocyte	ASAP-seq
1.73306	1.47497	control_asap	asap	control	CD8+ Memory T	ASAP-seq
7.20115	-9.11991	control_asap	asap	control	monocyte	ASAP-seq
11.7172	1.57935	control_asap	asap	control	NK	ASAP-seq
-0.619147	0.651111	control_asap	asap	control	CD4+ Memory T	ASAP-seq
-5.72559	1.29571	control_asap	asap	control	CD4+ Naive T	ASAP-seq
-7.04419	0.587882	control_asap	asap	control	CD4+ Naive T	ASAP-seq
6.9453	-7.01027	control_asap	asap	control	monocyte	ASAP-seq
4.24419	1.6965	control_asap	asap	control	CD8+ Memory T	ASAP-seq
-8.09372	-0.593665	control_asap	asap	control	CD4+ Naive T	ASAP-seq
-1.42476	1.32822	control_asap	asap	control	CD4+ Memory T	ASAP-seq
0.0939225	5.32204	control_asap	asap	control	CD8+ Naive T	ASAP-seq
4.16639	1.25653	control_asap	asap	control	CD8+ Memory T	ASAP-seq
-0.291382	6.75705	control_asap	asap	control	CD8+ Naive T	ASAP-seq
0.89869	-0.515666	control_asap	asap	control	CD4+ Memory T	ASAP-seq
6.30524	-9.12228	control_asap	asap	control	monocyte	ASAP-seq
-5.39118	1.84626	control_asap	asap	control	CD4+ Naive T	ASAP-seq
0.859804	7.17356	control_asap	asap	control	CD8+ Naive T	ASAP-seq
-4.93913	1.4012	control_asap	asap	control	CD4+ Naive T	ASAP-seq
-5.34592	0.747915	control_asap	asap	control	CD4+ Naive T	ASAP-seq
-8.02442	0.762931	control_asap	asap	control	CD4+ Naive T	ASAP-seq
3.88801	1.19364	control_asap	asap	control	CD8+ Memory T	ASAP-seq
-7.71492	1.14806	control_asap	asap	control	CD4+ Naive T	ASAP-seq
-8.45157	-0.678487	control_asap	asap	control	CD4+ Naive T	ASAP-seq
-7.49545	0.927761	control_asap	asap	control	CD4+ Naive T	ASAP-seq
8.50297	7.87321	control_asap	asap	control	NK	ASAP-seq
9.1646	7.3505	control_asap	asap	control	NK	ASAP-seq
4.20538	0.970032	control_asap	asap	control	CD8+ Memory T	ASAP-seq
6.94635	-7.20915	control_asap	asap	control	monocyte	ASAP-seq
-0.534746	-11.2713	control_asap	asap	control	B	ASAP-seq
7.31865	-7.13803	control_asap	asap	control	monocyte	ASAP-seq
0.396828	-9.83143	control_asap	asap	control	B	ASAP-seq
1.05678	-1.10571	control_asap	asap	control	CD8+ Memory T	ASAP-seq
9.22257	8.17608	control_asap	asap	control	NK	ASAP-seq
-7.14983	-0.00796506	control_asap	asap	control	CD4+ Naive T	ASAP-seq
-7.88236	0.908244	control_asap	asap	control	CD4+ Naive T	ASAP-seq
8.43273	6.92633	control_asap	asap	control	NK	ASAP-seq
6.43166	-8.80139	control_asap	asap	control	monocyte	ASAP-seq
8.87915	6.4828	control_asap	asap	control	NK	ASAP-seq
0.19932	-10.6092	control_asap	asap	control	B	ASAP-seq
-8.50004	-0.192388	control_asap	asap	control	CD4+ Naive T	ASAP-seq
-3.14117	0.137803	control_asap	asap	control	CD4+ Memory T	ASAP-seq
8.98622	7.33116	control_asap	asap	control	NK	ASAP-seq
0.00440673	0.627424	control_asap	asap	control	CD4+ Memory T	ASAP-seq
8.99367	7.68666	control_asap	asap	control	NK	ASAP-seq
0.280472	6.23769	control_asap	asap	control	CD8+ Naive T	ASAP-seq
-5.20561	0.158185	control_asap	asap	control	CD4+ Naive T	ASAP-seq
8.11713	7.03836	control_asap	asap	control	NK	ASAP-seq
0.491988	-7.8575	control_asap	asap	control	B	ASAP-seq
-1.83021	0.707834	control_asap	asap	control	CD4+ Memory T	ASAP-seq
7.1402	-6.93506	control_asap	asap	control	monocyte	ASAP-seq
0.906457	7.45535	control_asap	asap	control	CD8+ Naive T	ASAP-seq
12.8735	1.33267	control_asap	asap	control	NK	ASAP-seq
4.9792	-7.07048	control_asap	asap	control	DC	ASAP-seq
-7.04488	0.154351	control_asap	asap	control	CD4+ Naive T	ASAP-seq
7.74521	6.97281	control_asap	asap	control	NK	ASAP-seq
12.926	0.981685	control_asap	asap	control	NK	ASAP-seq
0.191265	0.356	control_asap	asap	control	CD4+ Memory T	ASAP-seq
1.62476	0.974512	control_asap	asap	control	CD8+ Memory T	ASAP-seq
6.55466	-7.98072	control_asap	asap	control	monocyte	ASAP-seq
6.49475	-8.91558	control_asap	asap	control	monocyte	ASAP-seq
-0.841123	0.802169	control_asap	asap	control	CD4+ Memory T	ASAP-seq
-0.537228	-8.23055	control_asap	asap	control	B	ASAP-seq
-1.18108	6.40764	control_asap	asap	control	CD8+ Naive T	ASAP-seq
6.96335	-9.32468	control_asap	asap	control	monocyte	ASAP-seq
0.640892	6.3273	control_asap	asap	control	CD8+ Naive T	ASAP-seq
-6.87932	0.424947	control_asap	asap	control	CD4+ Naive T	ASAP-seq
6.7376	-8.8363	control_asap	asap	control	monocyte	ASAP-seq
-8.39239	0.392335	control_asap	asap	control	CD4+ Naive T	ASAP-seq
-6.91817	-0.198882	control_asap	asap	control	CD4+ Naive T	ASAP-seq
6.10912	-8.48753	control_asap	asap	control	monocyte	ASAP-seq
-3.87348	-1.02136	control_asap	asap	control	CD4+ Naive T	ASAP-seq
8.72002	7.10898	control_asap	asap	control	NK	ASAP-seq
-0.0398953	0.315727	control_asap	asap	control	CD4+ Memory T	ASAP-seq
-0.458314	6.9576	control_asap	asap	control	CD8+ Naive T	ASAP-seq
0.613573	5.96943	control_asap	asap	control	CD8+ Naive T	ASAP-seq
-0.323984	-11.0111	control_asap	asap	control	B	ASAP-seq
9.03718	7.77973	control_asap	asap	control	NK	ASAP-seq
12.8803	1.22321	control_asap	asap	control	NK	ASAP-seq
-0.375693	-8.09998	control_asap	asap	control	B	ASAP-seq
0.251349	0.125261	control_asap	asap	control	CD4+ Memory T	ASAP-seq
4.58966	2.46961	control_asap	asap	control	gdT	ASAP-seq
-0.564515	-8.04426	control_asap	asap	control	B	ASAP-seq
7.09738	-9.20712	control_asap	asap	control	monocyte	ASAP-seq
-0.574574	-11.0473	control_asap	asap	control	B	ASAP-seq
-7.30132	1.48868	control_asap	asap	control	CD4+ Naive T	ASAP-seq
-6.2282	0.00589132	control_asap	asap	control	CD4+ Naive T	ASAP-seq
8.61446	7.67624	control_asap	asap	control	NK	ASAP-seq
8.23652	6.83508	control_asap	asap	control	NK	ASAP-seq
6.4076	-7.23479	control_asap	asap	control	monocyte	ASAP-seq
6.39709	-7.34871	control_asap	asap	control	monocyte	ASAP-seq
7.05084	-8.99535	control_asap	asap	control	monocyte	ASAP-seq
-1.95012	1.21902	control_asap	asap	control	CD4+ Memory T	ASAP-seq
-0.3475	0.130065	control_asap	asap	control	CD4+ Memory T	ASAP-seq
0.277391	-1.01656	control_asap	asap	control	CD4+ Memory T	ASAP-seq
2.01735	1.03743	control_asap	asap	control	CD8+ Memory T	ASAP-seq
0.272226	-8.95071	control_asap	asap	control	B	ASAP-seq
4.20753	1.07694	control_asap	asap	control	CD8+ Memory T	ASAP-seq
0.367334	-0.338755	control_asap	asap	control	CD4+ Memory T	ASAP-seq
-1.62211	1.6508	control_asap	asap	control	CD4+ Memory T	ASAP-seq
-8.33868	0.679804	control_asap	asap	control	CD4+ Memory T	ASAP-seq
-0.150025	7.42015	control_asap	asap	control	CD8+ Naive T	ASAP-seq
0.959372	0.0422157	control_asap	asap	control	CD8+ Memory T	ASAP-seq
-1.40505	1.25339	control_asap	asap	control	CD4+ Memory T	ASAP-seq
0.578711	0.366397	control_asap	asap	control	CD4+ Memory T	ASAP-seq
-6.27721	-1.05251	control_asap	asap	control	CD4+ Naive T	ASAP-seq
-0.466754	-10.7797	control_asap	asap	control	B	ASAP-seq
3.66214	1.50751	control_asap	asap	control	CD8+ Memory T	ASAP-seq
-7.78859	0.31636	control_asap	asap	control	CD4+ Naive T	ASAP-seq
7.56746	-7.56859	control_asap	asap	control	monocyte	ASAP-seq
-6.66926	1.89756	control_asap	asap	control	CD4+ Naive T	ASAP-seq
0.187571	-0.0483654	control_asap	asap	control	CD4+ Memory T	ASAP-seq
-0.491172	-0.195936	control_asap	asap	control	CD4+ Memory T	ASAP-seq
-6.52485	1.94588	control_asap	asap	control	CD4+ Naive T	ASAP-seq
12.9175	0.798899	control_asap	asap	control	NK	ASAP-seq
-0.0279809	-10.9126	control_asap	asap	control	B	ASAP-seq
7.36947	-8.53852	control_asap	asap	control	monocyte	ASAP-seq
-1.36007	1.3651	control_asap	asap	control	CD4+ Memory T	ASAP-seq
12.0842	1.75249	control_asap	asap	control	NK	ASAP-seq
-1.95942	0.0483429	control_asap	asap	control	CD4+ Memory T	ASAP-seq
4.55519	3.11186	control_asap	asap	control	gdT	ASAP-seq
-7.4675	-1.12636	control_asap	asap	control	CD4+ Naive T	ASAP-seq
8.79544	7.17622	control_asap	asap	control	NK	ASAP-seq
-5.54443	0.375633	control_asap	asap	control	CD4+ Naive T	ASAP-seq
0.102069	-9.94626	control_asap	asap	control	B	ASAP-seq
7.65112	-7.616	control_asap	asap	control	monocyte	ASAP-seq
2.85837	1.35893	control_asap	asap	control	CD8+ Memory T	ASAP-seq
12.8784	0.649499	control_asap	asap	control	NK	ASAP-seq
-6.95184	0.0465727	control_asap	asap	control	CD4+ Naive T	ASAP-seq
-0.651958	-10.5867	control_asap	asap	control	B	ASAP-seq
-2.02381	0.886142	control_asap	asap	control	CD4+ Memory T	ASAP-seq
11.8216	1.51217	control_asap	asap	control	NK	ASAP-seq
0.118654	-10.1502	control_asap	asap	control	B	ASAP-seq
6.87325	-9.08484	control_asap	asap	control	monocyte	ASAP-seq
6.29962	-6.66191	control_asap	asap	control	monocyte	ASAP-seq
-4.29204	0.598126	control_asap	asap	control	CD4+ Naive T	ASAP-seq
6.18771	-6.59641	control_asap	asap	control	monocyte	ASAP-seq
5.78936	-9.14673	control_asap	asap	control	monocyte	ASAP-seq
-7.06089	0.421239	control_asap	asap	control	CD4+ Naive T	ASAP-seq
0.62029	-8.02419	control_asap	asap	control	B	ASAP-seq
6.79012	-8.83341	control_asap	asap	control	monocyte	ASAP-seq
-0.126283	-10.9567	control_asap	asap	control	B	ASAP-seq
-0.760329	-0.112969	control_asap	asap	control	CD4+ Memory T	ASAP-seq
-0.669083	-7.96019	control_asap	asap	control	B	ASAP-seq
12.0971	1.61263	control_asap	asap	control	NK	ASAP-seq
4.12099	-7.18432	control_asap	asap	control	DC	ASAP-seq
8.6262	6.94306	control_asap	asap	control	NK	ASAP-seq
-5.34011	-0.958484	control_asap	asap	control	CD4+ Naive T	ASAP-seq
7.38266	-8.18278	control_asap	asap	control	monocyte	ASAP-seq
4.48229	2.22196	control_asap	asap	control	gdT	ASAP-seq
4.57298	2.19807	control_asap	asap	control	gdT	ASAP-seq
-5.04854	1.92807	control_asap	asap	control	CD4+ Naive T	ASAP-seq
4.31448	-6.99478	control_asap	asap	control	DC	ASAP-seq
12.5859	1.53341	control_asap	asap	control	NK	ASAP-seq
-4.51477	1.32285	control_asap	asap	control	CD4+ Naive T	ASAP-seq
9.30022	6.51539	control_asap	asap	control	NK	ASAP-seq
-2.0261	0.0963075	control_asap	asap	control	CD4+ Memory T	ASAP-seq
6.0136	-8.15239	control_asap	asap	control	monocyte	ASAP-seq
0.440083	-8.14557	control_asap	asap	control	B	ASAP-seq
-8.46563	0.201863	control_asap	asap	control	CD4+ Naive T	ASAP-seq
3.97931	1.35733	control_asap	asap	control	CD8+ Memory T	ASAP-seq
-0.0539643	-0.689813	control_asap	asap	control	CD4+ Memory T	ASAP-seq
-1.39789	-0.145297	control_asap	asap	control	CD4+ Memory T	ASAP-seq
-7.1088	0.436388	control_asap	asap	control	CD4+ Naive T	ASAP-seq
4.14947	-7.12954	control_asap	asap	control	DC	ASAP-seq
8.10849	7.47583	control_asap	asap	control	NK	ASAP-seq
9.47386	7.65486	control_asap	asap	control	NK	ASAP-seq
-7.31103	1.34394	control_asap	asap	control	CD4+ Naive T	ASAP-seq
-5.72866	1.42666	control_asap	asap	control	CD4+ Naive T	ASAP-seq
3.07919	1.00681	control_asap	asap	control	CD8+ Memory T	ASAP-seq
-8.46786	0.547214	control_asap	asap	control	CD4+ Naive T	ASAP-seq
9.6315	7.53438	control_asap	asap	control	NK	ASAP-seq
6.94056	-8.22551	control_asap	asap	control	NK	ASAP-seq
-0.248507	7.31811	control_asap	asap	control	CD8+ Naive T	ASAP-seq
-5.422	1.77498	control_asap	asap	control	CD4+ Naive T	ASAP-seq
-0.117481	-0.159327	control_asap	asap	control	CD4+ Memory T	ASAP-seq
4.83795	-7.10957	control_asap	asap	control	DC	ASAP-seq
1.41523	7.09089	control_asap	asap	control	CD8+ Naive T	ASAP-seq
7.43276	-7.59077	control_asap	asap	control	monocyte	ASAP-seq
0.00709195	-0.587796	control_asap	asap	control	CD4+ Memory T	ASAP-seq
1.80096	6.87604	control_asap	asap	control	CD8+ Naive T	ASAP-seq
-0.114976	-0.146128	control_asap	asap	control	CD4+ Memory T	ASAP-seq
-4.11091	0.602982	control_asap	asap	control	CD4+ Naive T	ASAP-seq
-0.437701	-0.388677	control_asap	asap	control	CD4+ Memory T	ASAP-seq
-0.837675	0.706042	control_asap	asap	control	CD4+ Memory T	ASAP-seq
6.45555	-8.34005	control_asap	asap	control	monocyte	ASAP-seq
-0.514993	-10.363	control_asap	asap	control	B	ASAP-seq
9.20598	7.85156	control_asap	asap	control	NK	ASAP-seq
0.112816	-10.6891	control_asap	asap	control	B	ASAP-seq
-6.17194	1.67537	control_asap	asap	control	CD4+ Naive T	ASAP-seq
-0.2979	-9.39655	control_asap	asap	control	B	ASAP-seq
4.18779	-7.0454	control_asap	asap	control	DC	ASAP-seq
8.81335	6.76768	control_asap	asap	control	NK	ASAP-seq
-1.15438	1.48166	control_asap	asap	control	CD4+ Memory T	ASAP-seq
-7.25447	1.26201	control_asap	asap	control	CD4+ Naive T	ASAP-seq
7.26719	-7.69371	control_asap	asap	control	monocyte	ASAP-seq
8.67886	7.01217	control_asap	asap	control	NK	ASAP-seq
6.82723	-8.65774	control_asap	asap	control	monocyte	ASAP-seq
7.31285	-8.65276	control_asap	asap	control	monocyte	ASAP-seq
-1.26388	-0.888541	control_asap	asap	control	CD4+ Memory T	ASAP-seq
1.2921	0.894156	control_asap	asap	control	CD8+ Memory T	ASAP-seq
-4.09355	1.04354	control_asap	asap	control	CD4+ Naive T	ASAP-seq
-0.0335521	0.710703	control_asap	asap	control	CD4+ Memory T	ASAP-seq
-0.0965875	7.28112	control_asap	asap	control	CD8+ Naive T	ASAP-seq
-0.047862	-0.436472	control_asap	asap	control	CD4+ Memory T	ASAP-seq
-6.63513	-0.542884	control_asap	asap	control	CD4+ Naive T	ASAP-seq
0.0147018	0.704542	control_asap	asap	control	CD4+ Memory T	ASAP-seq
4.93385	-7.06026	control_asap	asap	control	DC	ASAP-seq
-0.477656	-7.38518	control_asap	asap	control	B	ASAP-seq
0.186829	-7.97224	control_asap	asap	control	B	ASAP-seq
-4.82519	1.65835	control_asap	asap	control	CD4+ Naive T	ASAP-seq
-8.14763	0.13083	control_asap	asap	control	CD4+ Naive T	ASAP-seq
-8.49394	-0.0633456	control_asap	asap	control	CD4+ Naive T	ASAP-seq
-7.52513	0.786293	control_asap	asap	control	CD4+ Naive T	ASAP-seq
-1.63206	1.47198	control_asap	asap	control	CD4+ Memory T	ASAP-seq
7.62769	-8.24859	control_asap	asap	control	monocyte	ASAP-seq
-7.1006	-0.117994	control_asap	asap	control	CD4+ Naive T	ASAP-seq
-1.44473	0.337548	control_asap	asap	control	CD4+ Memory T	ASAP-seq
4.36283	-7.05888	control_asap	asap	control	DC	ASAP-seq
0.955847	4.73766	control_asap	asap	control	CD8+ Naive T	ASAP-seq
-7.3477	0.662331	control_asap	asap	control	CD4+ Naive T	ASAP-seq
-8.41833	-0.170264	control_asap	asap	control	CD4+ Naive T	ASAP-seq
7.29952	-6.93047	control_asap	asap	control	monocyte	ASAP-seq
4.18237	1.81239	control_asap	asap	control	CD8+ Memory T	ASAP-seq
0.875695	6.46	control_asap	asap	control	CD8+ Naive T	ASAP-seq
-0.550845	-10.9533	control_asap	asap	control	B	ASAP-seq
-6.7066	-0.199154	control_asap	asap	control	CD4+ Naive T	ASAP-seq
0.508856	-8.19069	control_asap	asap	control	B	ASAP-seq
5.28821	-7.20732	control_asap	asap	control	CD8+ Memory T	ASAP-seq
0.00297485	6.98053	control_asap	asap	control	CD8+ Naive T	ASAP-seq
4.39072	2.75798	control_asap	asap	control	gdT	ASAP-seq
-6.72234	1.67307	control_asap	asap	control	CD4+ Naive T	ASAP-seq
0.422698	5.74957	control_asap	asap	control	CD8+ Naive T	ASAP-seq
4.46854	3.15063	control_asap	asap	control	gdT	ASAP-seq
8.34892	7.0773	control_asap	asap	control	NK	ASAP-seq
4.01666	-8.03628	control_asap	asap	control	HSPC	ASAP-seq
-7.30132	0.962468	control_asap	asap	control	CD4+ Naive T	ASAP-seq
-8.39877	-0.338194	control_asap	asap	control	CD4+ Naive T	ASAP-seq
-7.19217	1.64942	control_asap	asap	control	CD4+ Naive T	ASAP-seq
-0.155109	0.83075	control_asap	asap	control	CD4+ Memory T	ASAP-seq
3.11236	1.16755	control_asap	asap	control	CD8+ Memory T	ASAP-seq
-0.206394	7.44661	control_asap	asap	control	CD8+ Naive T	ASAP-seq
-0.620812	6.80424	control_asap	asap	control	CD8+ Naive T	ASAP-seq
-0.0424376	-1.04658	control_asap	asap	control	CD4+ Memory T	ASAP-seq
7.32219	-8.25983	control_asap	asap	control	monocyte	ASAP-seq
-3.57033	-1.02909	control_asap	asap	control	CD4+ Naive T	ASAP-seq
0.895737	6.85409	control_asap	asap	control	CD8+ Naive T	ASAP-seq
9.23715	7.31334	control_asap	asap	control	NK	ASAP-seq
0.373145	-9.00769	control_asap	asap	control	B	ASAP-seq
-2.31181	1.34567	control_asap	asap	control	CD4+ Memory T	ASAP-seq
4.27185	-7.0348	control_asap	asap	control	DC	ASAP-seq
-5.69682	1.23521	control_asap	asap	control	CD4+ Naive T	ASAP-seq
-5.25109	0.16725	control_asap	asap	control	CD4+ Naive T	ASAP-seq
-4.68994	-0.436394	control_asap	asap	control	CD4+ Naive T	ASAP-seq
7.49192	-8.45528	control_asap	asap	control	monocyte	ASAP-seq
1.23658	6.61888	control_asap	asap	control	CD8+ Naive T	ASAP-seq
7.58539	6.73519	control_asap	asap	control	NK	ASAP-seq
7.84773	6.47791	control_asap	asap	control	NK	ASAP-seq
12.234	0.707601	control_asap	asap	control	NK	ASAP-seq
-7.27047	1.0744	control_asap	asap	control	CD4+ Naive T	ASAP-seq
-1.20858	0.814502	control_asap	asap	control	CD4+ Memory T	ASAP-seq
-0.556037	0.245043	control_asap	asap	control	CD4+ Memory T	ASAP-seq
0.348228	-0.226283	control_asap	asap	control	CD4+ Memory T	ASAP-seq
-1.62348	0.242506	control_asap	asap	control	CD4+ Memory T	ASAP-seq
-0.00535004	0.181639	control_asap	asap	control	CD4+ Memory T	ASAP-seq
0.682587	6.91763	control_asap	asap	control	CD8+ Naive T	ASAP-seq
1.46114	8.33921	control_asap	asap	control	CD8+ Naive T	ASAP-seq
3.38879	0.785932	control_asap	asap	control	CD8+ Memory T	ASAP-seq
4.07734	0.985893	control_asap	asap	control	CD8+ Memory T	ASAP-seq
6.37704	-7.72374	control_asap	asap	control	monocyte	ASAP-seq
13.1685	0.809703	control_asap	asap	control	NK	ASAP-seq
-7.8356	0.0257515	control_asap	asap	control	CD4+ Naive T	ASAP-seq
-0.889677	0.872809	control_asap	asap	control	CD4+ Memory T	ASAP-seq
7.73507	-8.39487	control_asap	asap	control	monocyte	ASAP-seq
-4.74623	0.211673	control_asap	asap	control	CD4+ Naive T	ASAP-seq
3.95575	2.31476	control_asap	asap	control	CD4+ Memory T	ASAP-seq
-6.15521	1.64318	control_asap	asap	control	CD4+ Naive T	ASAP-seq
4.08581	3.69891	control_asap	asap	control	gdT	ASAP-seq
-1.56694	1.03812	control_asap	asap	control	CD4+ Memory T	ASAP-seq
-4.6795	1.27753	control_asap	asap	control	CD4+ Naive T	ASAP-seq
9.27767	6.6414	control_asap	asap	control	NK	ASAP-seq
-0.342723	0.0339634	control_asap	asap	control	CD4+ Memory T	ASAP-seq
-7.41252	1.02847	control_asap	asap	control	CD4+ Naive T	ASAP-seq
4.27135	-6.9664	control_asap	asap	control	DC	ASAP-seq
-6.69288	0.585834	control_asap	asap	control	CD4+ Naive T	ASAP-seq
0.264714	-8.76831	control_asap	asap	control	B	ASAP-seq
-7.10072	0.176653	control_asap	asap	control	CD4+ Naive T	ASAP-seq
6.25784	-8.58714	control_asap	asap	control	monocyte	ASAP-seq
4.55139	2.29558	control_asap	asap	control	gdT	ASAP-seq
1.80891	8.17026	control_asap	asap	control	CD8+ Naive T	ASAP-seq
-6.49045	0.471349	control_asap	asap	control	CD4+ Naive T	ASAP-seq
7.93168	7.13481	control_asap	asap	control	NK	ASAP-seq
2.68749	1.02413	control_asap	asap	control	CD8+ Memory T	ASAP-seq
-8.10728	-0.0431182	control_asap	asap	control	CD4+ Naive T	ASAP-seq
-7.99327	0.210067	control_asap	asap	control	CD4+ Naive T	ASAP-seq
7.16413	-7.15893	control_asap	asap	control	monocyte	ASAP-seq
4.34918	3.34745	control_asap	asap	control	gdT	ASAP-seq
12.2817	1.5883	control_asap	asap	control	NK	ASAP-seq
8.93314	6.69506	control_asap	asap	control	NK	ASAP-seq
-8.57607	-0.482524	control_asap	asap	control	CD4+ Naive T	ASAP-seq
8.39459	6.95058	control_asap	asap	control	NK	ASAP-seq
-0.249098	-8.04554	control_asap	asap	control	B	ASAP-seq
4.0866	2.92348	control_asap	asap	control	gdT	ASAP-seq
6.94471	-9.31759	control_asap	asap	control	monocyte	ASAP-seq
7.21731	-8.03959	control_asap	asap	control	monocyte	ASAP-seq
-1.45495	1.25795	control_asap	asap	control	CD4+ Memory T	ASAP-seq
0.676137	7.19616	control_asap	asap	control	CD8+ Naive T	ASAP-seq
12.6935	0.152283	control_asap	asap	control	NK	ASAP-seq
-8.31213	-0.260977	control_asap	asap	control	CD4+ Naive T	ASAP-seq
-1.1851	1.39745	control_asap	asap	control	CD4+ Memory T	ASAP-seq
0.0801815	-7.75193	control_asap	asap	control	B	ASAP-seq
-5.17789	0.669995	control_asap	asap	control	CD4+ Naive T	ASAP-seq
-7.13035	1.25756	control_asap	asap	control	CD4+ Naive T	ASAP-seq
4.26232	1.11034	control_asap	asap	control	CD8+ Memory T	ASAP-seq
8.76902	7.8247	control_asap	asap	control	CD4+ Naive T	ASAP-seq
1.21719	6.60558	control_asap	asap	control	CD8+ Naive T	ASAP-seq
6.7678	-8.82144	control_asap	asap	control	monocyte	ASAP-seq
-2.17513	1.35445	control_asap	asap	control	CD4+ Memory T	ASAP-seq
-5.77825	-0.839656	control_asap	asap	control	CD4+ Naive T	ASAP-seq
-0.236721	0.499178	control_asap	asap	control	CD4+ Memory T	ASAP-seq
-5.42083	2.0815	control_asap	asap	control	CD4+ Naive T	ASAP-seq
5.81709	-8.80234	control_asap	asap	control	monocyte	ASAP-seq
-0.831714	0.781427	control_asap	asap	control	CD4+ Memory T	ASAP-seq
1.12204	6.28443	control_asap	asap	control	CD8+ Naive T	ASAP-seq
-4.61951	-0.678894	control_asap	asap	control	CD4+ Naive T	ASAP-seq
0.125297	5.10406	control_asap	asap	control	CD8+ Naive T	ASAP-seq
0.580102	6.20553	control_asap	asap	control	CD8+ Naive T	ASAP-seq
3.94102	1.03503	control_asap	asap	control	CD8+ Memory T	ASAP-seq
-1.807	0.513807	control_asap	asap	control	CD4+ Memory T	ASAP-seq
4.37479	2.72331	control_asap	asap	control	gdT	ASAP-seq
-0.141098	-8.06069	control_asap	asap	control	B	ASAP-seq
4.42031	3.28044	control_asap	asap	control	gdT	ASAP-seq
5.82225	-8.99891	control_asap	asap	control	monocyte	ASAP-seq
4.6575	2.99617	control_asap	asap	control	gdT	ASAP-seq
9.07181	7.16941	control_asap	asap	control	NK	ASAP-seq
-7.20414	0.424144	control_asap	asap	control	CD4+ Naive T	ASAP-seq
-7.92679	-0.334851	control_asap	asap	control	CD4+ Naive T	ASAP-seq
-4.06756	-0.164449	control_asap	asap	control	CD4+ Naive T	ASAP-seq
-6.79191	0.769463	control_asap	asap	control	CD4+ Naive T	ASAP-seq
1.00054	7.17607	control_asap	asap	control	CD8+ Naive T	ASAP-seq
-8.31817	-0.0616886	control_asap	asap	control	CD4+ Naive T	ASAP-seq
2.38788	1.127	control_asap	asap	control	CD8+ Memory T	ASAP-seq
0.380011	7.34998	control_asap	asap	control	CD8+ Naive T	ASAP-seq
-4.51307	1.04106	control_asap	asap	control	CD4+ Naive T	ASAP-seq
4.52003	1.60431	control_asap	asap	control	CD8+ Memory T	ASAP-seq
-4.74507	2.0116	control_asap	asap	control	CD4+ Naive T	ASAP-seq
8.91646	7.56821	control_asap	asap	control	NK	ASAP-seq
-7.19695	1.39604	control_asap	asap	control	CD4+ Naive T	ASAP-seq
4.27149	1.16469	control_asap	asap	control	CD8+ Memory T	ASAP-seq
-5.65933	1.54527	control_asap	asap	control	CD4+ Naive T	ASAP-seq
-7.01995	-2.22713	control_asap	asap	control	CD4+ Naive T	ASAP-seq
-6.70212	1.25905	control_asap	asap	control	CD4+ Naive T	ASAP-seq
8.62844	7.42913	control_asap	asap	control	NK	ASAP-seq
12.3566	1.46045	control_asap	asap	control	NK	ASAP-seq
-1.48858	1.43668	control_asap	asap	control	CD4+ Memory T	ASAP-seq
0.887234	5.689	control_asap	asap	control	CD8+ Naive T	ASAP-seq
12.0203	0.689169	control_asap	asap	control	NK	ASAP-seq
7.61461	6.0887	control_asap	asap	control	NK	ASAP-seq
7.24552	-8.47704	control_asap	asap	control	monocyte	ASAP-seq
0.38715	0.22656	control_asap	asap	control	CD4+ Memory T	ASAP-seq
4.15231	2.09266	control_asap	asap	control	CD4+ Memory T	ASAP-seq
-0.950771	6.83756	control_asap	asap	control	CD8+ Naive T	ASAP-seq
-4.96336	1.11631	control_asap	asap	control	CD4+ Naive T	ASAP-seq
-6.76542	0.291742	control_asap	asap	control	CD4+ Naive T	ASAP-seq
-5.88835	2.077	control_asap	asap	control	CD4+ Naive T	ASAP-seq
-4.20449	1.39688	control_asap	asap	control	CD4+ Naive T	ASAP-seq
-0.966128	7.01525	control_asap	asap	control	CD8+ Naive T	ASAP-seq
9.07332	7.47203	control_asap	asap	control	NK	ASAP-seq
-0.903235	1.03305	control_asap	asap	control	CD4+ Memory T	ASAP-seq
6.65218	-8.5126	control_asap	asap	control	monocyte	ASAP-seq
4.2685	1.07871	control_asap	asap	control	CD8+ Memory T	ASAP-seq
5.7497	-9.00613	control_asap	asap	control	monocyte	ASAP-seq
-8.28586	-0.379895	control_asap	asap	control	CD4+ Naive T	ASAP-seq
-0.411692	-7.5194	control_asap	asap	control	B	ASAP-seq
0.131375	0.139781	control_asap	asap	control	CD4+ Memory T	ASAP-seq
-0.14034	6.81147	control_asap	asap	control	CD8+ Naive T	ASAP-seq
2.56479	1.00626	control_asap	asap	control	CD8+ Memory T	ASAP-seq
-8.41128	0.162283	control_asap	asap	control	CD4+ Naive T	ASAP-seq
3.5842	0.945858	control_asap	asap	control	CD8+ Memory T	ASAP-seq
-4.96855	1.98089	control_asap	asap	control	CD4+ Naive T	ASAP-seq
0.281053	0.0435883	control_asap	asap	control	CD4+ Memory T	ASAP-seq
12.6376	0.88951	control_asap	asap	control	NK	ASAP-seq
-0.108038	-8.57343	control_asap	asap	control	B	ASAP-seq
-5.94908	1.77048	control_asap	asap	control	CD4+ Naive T	ASAP-seq
6.28801	-6.94388	control_asap	asap	control	monocyte	ASAP-seq
-2.37806	-0.11233	control_asap	asap	control	CD4+ Memory T	ASAP-seq
13.1049	0.898395	control_asap	asap	control	NK	ASAP-seq
-7.81947	-1.3435	control_asap	asap	control	CD4+ Naive T	ASAP-seq
6.92472	-8.43602	control_asap	asap	control	monocyte	ASAP-seq
9.63606	7.93405	control_asap	asap	control	NK	ASAP-seq
-2.52769	1.39276	control_asap	asap	control	CD4+ Memory T	ASAP-seq
0.212329	-10.7127	control_asap	asap	control	B	ASAP-seq
3.90518	-8.16344	control_asap	asap	control	HSPC	ASAP-seq
-5.95729	1.74895	control_asap	asap	control	CD4+ Naive T	ASAP-seq
0.0181744	-9.28969	control_asap	asap	control	B	ASAP-seq
6.67593	-7.23225	control_asap	asap	control	monocyte	ASAP-seq
8.71579	7.36042	control_asap	asap	control	NK	ASAP-seq
0.1455	5.80992	control_asap	asap	control	CD8+ Naive T	ASAP-seq
7.8135	6.95036	control_asap	asap	control	NK	ASAP-seq
-0.730681	-10.8677	control_asap	asap	control	B	ASAP-seq
-4.88304	1.98555	control_asap	asap	control	CD4+ Naive T	ASAP-seq
12.7443	1.33572	control_asap	asap	control	NK	ASAP-seq
3.31276	0.986209	control_asap	asap	control	CD8+ Memory T	ASAP-seq
8.57945	7.96998	control_asap	asap	control	NK	ASAP-seq
3.95727	-8.12249	control_asap	asap	control	HSPC	ASAP-seq
6.23016	-7.4288	control_asap	asap	control	monocyte	ASAP-seq
-0.468391	6.53563	control_asap	asap	control	CD8+ Naive T	ASAP-seq
-7.72156	1.2043	control_asap	asap	control	CD4+ Naive T	ASAP-seq
-6.52711	-0.460765	control_asap	asap	control	CD4+ Naive T	ASAP-seq
-4.04043	0.541587	control_asap	asap	control	CD4+ Naive T	ASAP-seq
0.398376	0.198044	control_asap	asap	control	CD4+ Memory T	ASAP-seq
0.957992	7.67762	control_asap	asap	control	CD8+ Naive T	ASAP-seq
-0.00333165	-0.725279	control_asap	asap	control	CD4+ Memory T	ASAP-seq
8.07106	6.45641	control_asap	asap	control	NK	ASAP-seq
-0.00833996	-9.6632	control_asap	asap	control	B	ASAP-seq
-7.67847	-1.02337	control_asap	asap	control	CD4+ Naive T	ASAP-seq
11.7838	0.932788	control_asap	asap	control	NK	ASAP-seq
2.76043	1.98056	control_asap	asap	control	CD8+ Memory T	ASAP-seq
7.23963	-7.41643	control_asap	asap	control	monocyte	ASAP-seq
4.31283	-7.14522	control_asap	asap	control	DC	ASAP-seq
-4.81657	1.8588	control_asap	asap	control	CD4+ Naive T	ASAP-seq
3.4545	1.75014	control_asap	asap	control	CD8+ Memory T	ASAP-seq
6.75945	-7.87948	control_asap	asap	control	monocyte	ASAP-seq
-0.959536	6.40429	control_asap	asap	control	CD8+ Naive T	ASAP-seq
-6.8088	1.45649	control_asap	asap	control	CD4+ Naive T	ASAP-seq
-0.459713	-0.240751	control_asap	asap	control	CD4+ Memory T	ASAP-seq
-7.53976	0.89198	control_asap	asap	control	CD4+ Naive T	ASAP-seq
0.393325	0.405257	control_asap	asap	control	CD4+ Memory T	ASAP-seq
4.29562	2.71214	control_asap	asap	control	gdT	ASAP-seq
6.2013	-6.45401	control_asap	asap	control	monocyte	ASAP-seq
-0.845563	1.3801	control_asap	asap	control	CD4+ Memory T	ASAP-seq
-6.28255	1.50294	control_asap	asap	control	CD4+ Naive T	ASAP-seq
-0.244533	6.29229	control_asap	asap	control	CD8+ Naive T	ASAP-seq
4.78597	2.3179	control_asap	asap	control	gdT	ASAP-seq
13.1731	1.02359	control_asap	asap	control	NK	ASAP-seq
-7.93214	-0.275214	control_asap	asap	control	CD4+ Naive T	ASAP-seq
6.67664	-8.96736	control_asap	asap	control	monocyte	ASAP-seq
0.128068	-10.3612	control_asap	asap	control	B	ASAP-seq
-0.596568	6.1663	control_asap	asap	control	CD8+ Naive T	ASAP-seq
-6.22809	0.851485	control_asap	asap	control	CD4+ Naive T	ASAP-seq
-0.332138	-2.2221	control_asap	asap	control	CD4+ Naive T	ASAP-seq
-3.9636	-0.578906	control_asap	asap	control	CD4+ Naive T	ASAP-seq
1.27813	6.60643	control_asap	asap	control	CD8+ Naive T	ASAP-seq
-0.525555	0.143785	control_asap	asap	control	CD4+ Memory T	ASAP-seq
8.97392	7.3694	control_asap	asap	control	NK	ASAP-seq
-0.152602	-0.531918	control_asap	asap	control	CD4+ Memory T	ASAP-seq
-6.67216	1.05173	control_asap	asap	control	CD4+ Naive T	ASAP-seq
-5.51155	1.15088	control_asap	asap	control	CD4+ Naive T	ASAP-seq
-0.173998	6.14424	control_asap	asap	control	CD8+ Naive T	ASAP-seq
0.795146	-8.37252	control_asap	asap	control	B	ASAP-seq
13.2454	0.691288	control_asap	asap	control	NK	ASAP-seq
-8.02747	0.71959	control_asap	asap	control	CD4+ Naive T	ASAP-seq
7.9645	6.88	control_asap	asap	control	NK	ASAP-seq
6.16197	-6.8735	control_asap	asap	control	monocyte	ASAP-seq
1.16473	8.01166	control_asap	asap	control	CD8+ Naive T	ASAP-seq
-7.5364	0.0457482	control_asap	asap	control	CD4+ Naive T	ASAP-seq
-5.10211	-1.05934	control_asap	asap	control	CD4+ Naive T	ASAP-seq
8.14471	6.60334	control_asap	asap	control	NK	ASAP-seq
-7.61036	-0.247584	control_asap	asap	control	CD4+ Naive T	ASAP-seq
0.976259	-1.03186	control_asap	asap	control	CD4+ Memory T	ASAP-seq
-0.551498	-11.149	control_asap	asap	control	B	ASAP-seq
6.52688	-8.65196	control_asap	asap	control	monocyte	ASAP-seq
-1.57953	1.14483	control_asap	asap	control	CD4+ Memory T	ASAP-seq
-4.34451	-0.93657	control_asap	asap	control	CD4+ Naive T	ASAP-seq
4.52953	1.62062	control_asap	asap	control	CD8+ Memory T	ASAP-seq
-5.80344	0.134227	control_asap	asap	control	CD4+ Naive T	ASAP-seq
-1.13485	6.34566	control_asap	asap	control	CD8+ Naive T	ASAP-seq
-7.28264	0.08775	control_asap	asap	control	CD4+ Naive T	ASAP-seq
-6.81232	1.49426	control_asap	asap	control	CD4+ Naive T	ASAP-seq
1.28527	5.69177	control_asap	asap	control	CD8+ Naive T	ASAP-seq
0.0707598	-0.459706	control_asap	asap	control	CD4+ Memory T	ASAP-seq
9.48609	7.63441	control_asap	asap	control	NK	ASAP-seq
-7.39255	1.59456	control_asap	asap	control	CD4+ Naive T	ASAP-seq
9.10094	7.97925	control_asap	asap	control	NK	ASAP-seq
9.57315	6.69433	control_asap	asap	control	NK	ASAP-seq
2.44796	2.04329	control_asap	asap	control	CD8+ Memory T	ASAP-seq
6.63558	-8.55513	control_asap	asap	control	monocyte	ASAP-seq
7.12298	-7.18656	control_asap	asap	control	monocyte	ASAP-seq
0.0415731	-10.6842	control_asap	asap	control	B	ASAP-seq
-1.38901	1.58249	control_asap	asap	control	CD4+ Memory T	ASAP-seq
1.64009	8.15546	control_asap	asap	control	CD8+ Naive T	ASAP-seq
-0.731218	0.836768	control_asap	asap	control	CD4+ Memory T	ASAP-seq
3.54035	1.35021	control_asap	asap	control	CD8+ Memory T	ASAP-seq
6.72623	-7.37598	control_asap	asap	control	monocyte	ASAP-seq
4.10706	-7.39418	control_asap	asap	control	DC	ASAP-seq
4.22646	-7.08388	control_asap	asap	control	DC	ASAP-seq
7.51236	6.52161	control_asap	asap	control	NK	ASAP-seq
5.95266	-8.52902	control_asap	asap	control	monocyte	ASAP-seq
-0.846616	1.04474	control_asap	asap	control	CD4+ Memory T	ASAP-seq
7.20289	-8.37844	control_asap	asap	control	monocyte	ASAP-seq
-0.180041	-10.1673	control_asap	asap	control	B	ASAP-seq
12.0446	1.66766	control_asap	asap	control	CD4+ Naive T	ASAP-seq
-5.92362	1.08685	control_asap	asap	control	CD4+ Naive T	ASAP-seq
7.37632	-8.65919	control_asap	asap	control	monocyte	ASAP-seq
3.23783	1.05787	control_asap	asap	control	CD8+ Memory T	ASAP-seq
-1.97723	1.19914	control_asap	asap	control	CD4+ Memory T	ASAP-seq
0.148476	-8.51982	control_asap	asap	control	B	ASAP-seq
1.91498	8.10694	control_asap	asap	control	CD8+ Naive T	ASAP-seq
-5.06698	-0.613586	control_asap	asap	control	CD4+ Naive T	ASAP-seq
3.18678	0.568603	control_asap	asap	control	CD8+ Memory T	ASAP-seq
-8.2672	-0.707182	control_asap	asap	control	CD4+ Naive T	ASAP-seq
12.1984	1.2333	control_asap	asap	control	NK	ASAP-seq
-2.59754	0.73154	control_asap	asap	control	CD4+ Naive T	ASAP-seq
3.17451	1.02127	control_asap	asap	control	CD8+ Memory T	ASAP-seq
-1.29713	0.654469	control_asap	asap	control	CD4+ Memory T	ASAP-seq
6.37065	-7.09565	control_asap	asap	control	monocyte	ASAP-seq
0.200359	-10.3162	control_asap	asap	control	B	ASAP-seq
-1.15764	-0.135649	control_asap	asap	control	CD4+ Memory T	ASAP-seq
-1.66832	0.549755	control_asap	asap	control	CD4+ Memory T	ASAP-seq
12.4628	0.418394	control_asap	asap	control	NK	ASAP-seq
1.33422	7.28113	control_asap	asap	control	CD8+ Naive T	ASAP-seq
4.69676	2.07673	control_asap	asap	control	gdT	ASAP-seq
-1.31068	1.24242	control_asap	asap	control	CD4+ Memory T	ASAP-seq
-2.38351	0.993379	control_asap	asap	control	CD4+ Memory T	ASAP-seq
-5.77146	1.44297	control_asap	asap	control	CD4+ Naive T	ASAP-seq
0.860054	6.61082	control_asap	asap	control	CD8+ Naive T	ASAP-seq
2.83222	1.14288	control_asap	asap	control	CD4+ Memory T	ASAP-seq
3.28676	1.52476	control_asap	asap	control	CD8+ Memory T	ASAP-seq
-1.21065	-0.140186	control_asap	asap	control	CD4+ Memory T	ASAP-seq
0.0186599	6.10031	control_asap	asap	control	CD8+ Naive T	ASAP-seq
-0.00777032	-9.18823	control_asap	asap	control	B	ASAP-seq
-0.323692	0.243402	control_asap	asap	control	CD4+ Memory T	ASAP-seq
8.34018	7.27733	control_asap	asap	control	NK	ASAP-seq
-5.35341	2.19516	control_asap	asap	control	CD4+ Naive T	ASAP-seq
-5.55977	1.13122	control_asap	asap	control	CD4+ Naive T	ASAP-seq
-6.68198	1.57831	control_asap	asap	control	CD4+ Naive T	ASAP-seq
-3.9503	-2.27474	control_asap	asap	control	CD4+ Naive T	ASAP-seq
3.05296	1.55813	control_asap	asap	control	CD8+ Memory T	ASAP-seq
-0.140079	-8.82093	control_asap	asap	control	B	ASAP-seq
-8.11332	0.519221	control_asap	asap	control	CD4+ Naive T	ASAP-seq
2.92342	1.11408	control_asap	asap	control	CD8+ Memory T	ASAP-seq
-0.308639	-0.0128424	control_asap	asap	control	CD4+ Memory T	ASAP-seq
3.95546	-8.10137	control_asap	asap	control	HSPC	ASAP-seq
0.489635	-1.06162	control_asap	asap	control	CD4+ Memory T	ASAP-seq
4.43635	-7.09886	control_asap	asap	control	DC	ASAP-seq
7.3994	-6.98457	control_asap	asap	control	monocyte	ASAP-seq
7.24574	-8.55902	control_asap	asap	control	monocyte	ASAP-seq
-8.43665	-0.716453	control_asap	asap	control	CD4+ Naive T	ASAP-seq
-8.3557	0.120747	control_asap	asap	control	CD4+ Naive T	ASAP-seq
-6.58432	0.398764	control_asap	asap	control	CD4+ Naive T	ASAP-seq
12.9691	1.13771	control_asap	asap	control	NK	ASAP-seq
-0.118363	0.579195	control_asap	asap	control	CD4+ Memory T	ASAP-seq
4.50887	2.59453	control_asap	asap	control	gdT	ASAP-seq
7.09145	-9.46258	control_asap	asap	control	monocyte	ASAP-seq
-1.16831	0.803348	control_asap	asap	control	CD4+ Memory T	ASAP-seq
-1.13724	0.939766	control_asap	asap	control	CD4+ Memory T	ASAP-seq
-7.08824	0.729536	control_asap	asap	control	CD4+ Naive T	ASAP-seq
12.4352	1.37632	control_asap	asap	control	NK	ASAP-seq
0.331389	-0.229162	control_asap	asap	control	CD4+ Memory T	ASAP-seq
-8.02737	0.538123	control_asap	asap	control	CD4+ Naive T	ASAP-seq
-5.98969	0.787565	control_asap	asap	control	CD4+ Naive T	ASAP-seq
8.50757	7.75705	control_asap	asap	control	NK	ASAP-seq
0.572963	-8.09512	control_asap	asap	control	B	ASAP-seq
6.53736	-9.11214	control_asap	asap	control	monocyte	ASAP-seq
0.270337	-9.47994	control_asap	asap	control	B	ASAP-seq
-7.91705	-0.231982	control_asap	asap	control	CD4+ Naive T	ASAP-seq
-1.72826	0.993978	control_asap	asap	control	CD4+ Memory T	ASAP-seq
-0.347321	-10.5035	control_asap	asap	control	B	ASAP-seq
9.00215	7.73679	control_asap	asap	control	NK	ASAP-seq
6.40179	-7.9617	control_asap	asap	control	monocyte	ASAP-seq
0.185899	0.464553	control_asap	asap	control	CD4+ Memory T	ASAP-seq
0.99357	7.68488	control_asap	asap	control	CD8+ Naive T	ASAP-seq
-7.7842	-1.57364	control_asap	asap	control	CD4+ Naive T	ASAP-seq
-3.20489	-1.9273	control_asap	asap	control	CD4+ Naive T	ASAP-seq
7.73937	6.76557	control_asap	asap	control	NK	ASAP-seq
-0.240739	7.23059	control_asap	asap	control	CD8+ Naive T	ASAP-seq
12.3793	0.884012	control_asap	asap	control	NK	ASAP-seq
7.70431	6.66252	control_asap	asap	control	NK	ASAP-seq
12.4973	1.02387	control_asap	asap	control	NK	ASAP-seq
0.36719	-9.10384	control_asap	asap	control	B	ASAP-seq
4.09782	-7.15739	control_asap	asap	control	DC	ASAP-seq
-6.76083	0.894576	control_asap	asap	control	CD4+ Naive T	ASAP-seq
-3.43897	-0.943726	control_asap	asap	control	CD4+ Naive T	ASAP-seq
-0.721077	6.59753	control_asap	asap	control	CD8+ Naive T	ASAP-seq
3.85247	1.44194	control_asap	asap	control	CD8+ Memory T	ASAP-seq
12.9824	0.895361	control_asap	asap	control	NK	ASAP-seq
3.87243	1.65212	control_asap	asap	control	gdT	ASAP-seq
-1.65683	1.58604	control_asap	asap	control	CD4+ Memory T	ASAP-seq
-1.72994	1.27727	control_asap	asap	control	CD4+ Memory T	ASAP-seq
7.73235	-8.22847	control_asap	asap	control	monocyte	ASAP-seq
0.327442	-10.7081	control_asap	asap	control	B	ASAP-seq
2.75053	1.11121	control_asap	asap	control	CD8+ Memory T	ASAP-seq
-1.92601	0.774544	control_asap	asap	control	CD4+ Memory T	ASAP-seq
7.76735	-8.12049	control_asap	asap	control	monocyte	ASAP-seq
0.105983	0.0577796	control_asap	asap	control	CD4+ Memory T	ASAP-seq
-7.38602	1.62116	control_asap	asap	control	CD4+ Naive T	ASAP-seq
13.2736	0.951836	control_asap	asap	control	NK	ASAP-seq
-0.188202	7.21137	control_asap	asap	control	CD8+ Naive T	ASAP-seq
-5.61699	1.0057	control_asap	asap	control	CD4+ Naive T	ASAP-seq
-0.0132183	-10.6045	control_asap	asap	control	B	ASAP-seq
-7.50961	1.27443	control_asap	asap	control	CD4+ Naive T	ASAP-seq
-7.97202	0.99301	control_asap	asap	control	CD4+ Naive T	ASAP-seq
-0.125113	-10.4413	control_asap	asap	control	B	ASAP-seq
4.44192	3.0281	control_asap	asap	control	gdT	ASAP-seq
0.265214	-10.3853	control_asap	asap	control	B	ASAP-seq
-0.397469	0.219915	control_asap	asap	control	CD4+ Memory T	ASAP-seq
-5.81388	-0.927717	control_asap	asap	control	CD4+ Naive T	ASAP-seq
2.82349	0.821861	control_asap	asap	control	CD8+ Memory T	ASAP-seq
-2.28419	1.35397	control_asap	asap	control	CD4+ Memory T	ASAP-seq
-7.00817	-0.0551214	control_asap	asap	control	CD4+ Naive T	ASAP-seq
-0.193285	-1.3466	control_asap	asap	control	CD4+ Memory T	ASAP-seq
13.2591	0.726699	control_asap	asap	control	NK	ASAP-seq
-5.51024	2.08448	control_asap	asap	control	CD4+ Naive T	ASAP-seq
-8.25565	0.20851	control_asap	asap	control	CD4+ Naive T	ASAP-seq
4.15257	1.03439	control_asap	asap	control	CD8+ Memory T	ASAP-seq
3.94961	1.42293	control_asap	asap	control	CD8+ Memory T	ASAP-seq
-6.22116	0.586187	control_asap	asap	control	CD4+ Naive T	ASAP-seq
9.19961	6.58825	control_asap	asap	control	NK	ASAP-seq
3.85553	1.36334	control_asap	asap	control	CD8+ Memory T	ASAP-seq
0.338263	-0.715713	control_asap	asap	control	CD4+ Memory T	ASAP-seq
8.64448	6.90647	control_asap	asap	control	NK	ASAP-seq
0.452931	-0.0285674	control_asap	asap	control	CD4+ Memory T	ASAP-seq
8.7547	7.21199	control_asap	asap	control	NK	ASAP-seq
4.22714	-7.10871	control_asap	asap	control	DC	ASAP-seq
4.14204	1.44434	control_asap	asap	control	CD8+ Memory T	ASAP-seq
-6.91277	1.56323	control_asap	asap	control	CD4+ Naive T	ASAP-seq
-2.11727	0.104771	control_asap	asap	control	CD4+ Memory T	ASAP-seq
-1.34986	0.873293	control_asap	asap	control	CD4+ Memory T	ASAP-seq
-0.402961	0.704305	control_asap	asap	control	CD4+ Memory T	ASAP-seq
-8.15828	-0.103551	control_asap	asap	control	CD4+ Naive T	ASAP-seq
-6.15681	1.89251	control_asap	asap	control	CD4+ Naive T	ASAP-seq
-6.23609	0.215149	control_asap	asap	control	CD4+ Naive T	ASAP-seq
12.54	0.803555	control_asap	asap	control	NK	ASAP-seq
1.49032	7.1299	control_asap	asap	control	CD8+ Naive T	ASAP-seq
9.48994	7.88109	control_asap	asap	control	NK	ASAP-seq
-1.95668	1.21217	control_asap	asap	control	CD4+ Memory T	ASAP-seq
8.15568	6.39855	control_asap	asap	control	NK	ASAP-seq
7.29345	-8.97923	control_asap	asap	control	monocyte	ASAP-seq
0.554342	-0.057054	control_asap	asap	control	CD4+ Memory T	ASAP-seq
6.75432	-8.06238	control_asap	asap	control	monocyte	ASAP-seq
11.0469	1.16415	control_asap	asap	control	gdT	ASAP-seq
1.51051	8.06725	control_asap	asap	control	CD8+ Naive T	ASAP-seq
9.59117	7.62231	control_asap	asap	control	NK	ASAP-seq
-1.21782	6.23053	control_asap	asap	control	CD8+ Naive T	ASAP-seq
6.43	-8.2701	control_asap	asap	control	monocyte	ASAP-seq
4.63148	2.41483	control_asap	asap	control	gdT	ASAP-seq
-1.35368	-0.154753	control_asap	asap	control	CD4+ Memory T	ASAP-seq
1.69156	1.7947	control_asap	asap	control	CD8+ Memory T	ASAP-seq
7.50863	-7.03645	control_asap	asap	control	monocyte	ASAP-seq
6.6517	-9.1155	control_asap	asap	control	monocyte	ASAP-seq
-0.457888	-10.5614	control_asap	asap	control	B	ASAP-seq
-8.14275	0.293761	control_asap	asap	control	CD4+ Naive T	ASAP-seq
12.7827	0.843456	control_asap	asap	control	NK	ASAP-seq
13.0983	0.902974	control_asap	asap	control	NK	ASAP-seq
-3.18156	1.59281	control_asap	asap	control	CD4+ Memory T	ASAP-seq
6.19252	-8.09051	control_asap	asap	control	monocyte	ASAP-seq
-5.89233	1.75038	control_asap	asap	control	CD4+ Naive T	ASAP-seq
-6.01934	1.26381	control_asap	asap	control	CD4+ Naive T	ASAP-seq
-4.95392	1.59234	control_asap	asap	control	CD4+ Naive T	ASAP-seq
8.28484	7.13161	control_asap	asap	control	NK	ASAP-seq
0.336314	-8.93012	control_asap	asap	control	B	ASAP-seq
-1.1399	-0.108929	control_asap	asap	control	CD4+ Memory T	ASAP-seq
-3.90768	1.51615	control_asap	asap	control	CD4+ Naive T	ASAP-seq
4.48971	-7.05657	control_asap	asap	control	DC	ASAP-seq
-1.34322	1.23566	control_asap	asap	control	CD4+ Memory T	ASAP-seq
-0.136783	-1.34335	control_asap	asap	control	CD4+ Memory T	ASAP-seq
-1.08467	0.955799	control_asap	asap	control	CD4+ Memory T	ASAP-seq
1.11168	1.33346	control_asap	asap	control	CD8+ Memory T	ASAP-seq
-0.504696	-8.82553	control_asap	asap	control	B	ASAP-seq
-0.18746	-10.8984	control_asap	asap	control	B	ASAP-seq
1.94294	0.3529	control_asap	asap	control	CD8+ Memory T	ASAP-seq
-4.37664	-0.324573	control_asap	asap	control	CD4+ Naive T	ASAP-seq
-0.170073	-8.9701	control_asap	asap	control	B	ASAP-seq
6.62486	-8.3433	control_asap	asap	control	monocyte	ASAP-seq
-0.0934103	-9.43873	control_asap	asap	control	B	ASAP-seq
7.22804	-9.24284	control_asap	asap	control	monocyte	ASAP-seq
-1.25926	1.45233	control_asap	asap	control	CD4+ Memory T	ASAP-seq
0.423703	-8.68797	control_asap	asap	control	B	ASAP-seq
-6.94266	-1.99355	control_asap	asap	control	CD4+ Naive T	ASAP-seq
-5.54895	0.593057	control_asap	asap	control	CD4+ Naive T	ASAP-seq
-0.106717	-10.4597	control_asap	asap	control	B	ASAP-seq
12.4296	0.970276	control_asap	asap	control	NK	ASAP-seq
0.979136	6.62313	control_asap	asap	control	CD8+ Naive T	ASAP-seq
6.72045	-6.88034	control_asap	asap	control	monocyte	ASAP-seq
-0.160534	0.21088	control_asap	asap	control	CD4+ Memory T	ASAP-seq
8.94951	7.82958	control_asap	asap	control	NK	ASAP-seq
-0.423774	6.78682	control_asap	asap	control	CD8+ Naive T	ASAP-seq
8.34694	6.59617	control_asap	asap	control	NK	ASAP-seq
-0.0325101	6.57534	control_asap	asap	control	CD8+ Naive T	ASAP-seq
-7.58361	1.36228	control_asap	asap	control	CD4+ Naive T	ASAP-seq
-0.232447	6.56264	control_asap	asap	control	CD8+ Naive T	ASAP-seq
-7.98451	-0.764683	control_asap	asap	control	CD4+ Naive T	ASAP-seq
-1.27134	1.0447	control_asap	asap	control	CD4+ Memory T	ASAP-seq
0.0741315	0.0396633	control_asap	asap	control	CD4+ Memory T	ASAP-seq
-5.83849	-0.207405	control_asap	asap	control	CD4+ Naive T	ASAP-seq
0.058713	-8.79002	control_asap	asap	control	B	ASAP-seq
-8.07489	0.444882	control_asap	asap	control	CD4+ Naive T	ASAP-seq
-0.464118	7.08868	control_asap	asap	control	CD8+ Naive T	ASAP-seq
2.72839	0.856018	control_asap	asap	control	CD8+ Memory T	ASAP-seq
7.87625	6.59201	control_asap	asap	control	NK	ASAP-seq
-3.24714	-1.80748	control_asap	asap	control	CD4+ Naive T	ASAP-seq
7.72866	6.47146	control_asap	asap	control	NK	ASAP-seq
-7.85369	0.79874	control_asap	asap	control	CD4+ Naive T	ASAP-seq
0.123687	-9.64882	control_asap	asap	control	B	ASAP-seq
3.3433	4.281	control_asap	asap	control	gdT	ASAP-seq
-0.127142	-0.793724	control_asap	asap	control	CD4+ Memory T	ASAP-seq
6.31677	-8.82149	control_asap	asap	control	monocyte	ASAP-seq
8.89192	7.13986	control_asap	asap	control	NK	ASAP-seq
0.977005	6.00285	control_asap	asap	control	CD8+ Naive T	ASAP-seq
-0.101143	-9.29337	control_asap	asap	control	B	ASAP-seq
-0.220837	5.90053	control_asap	asap	control	CD8+ Naive T	ASAP-seq
3.78317	2.08756	control_asap	asap	control	CD8+ Memory T	ASAP-seq
7.20946	-9.00357	control_asap	asap	control	monocyte	ASAP-seq
-7.39051	0.462095	control_asap	asap	control	CD4+ Naive T	ASAP-seq
-6.73437	1.09111	control_asap	asap	control	CD4+ Naive T	ASAP-seq
-8.13088	0.263128	control_asap	asap	control	CD4+ Naive T	ASAP-seq
0.745637	7.56724	control_asap	asap	control	CD8+ Naive T	ASAP-seq
-6.26768	-0.25075	control_asap	asap	control	CD4+ Naive T	ASAP-seq
4.57307	-7.03515	control_asap	asap	control	DC	ASAP-seq
0.172136	-9.37206	control_asap	asap	control	B	ASAP-seq
-7.99223	0.848449	control_asap	asap	control	CD4+ Naive T	ASAP-seq
-1.54799	1.0823	control_asap	asap	control	CD4+ Memory T	ASAP-seq
0.426412	-7.5335	control_asap	asap	control	B	ASAP-seq
-1.11162	0.772859	control_asap	asap	control	CD4+ Memory T	ASAP-seq
4.45125	1.74452	control_asap	asap	control	CD8+ Memory T	ASAP-seq
3.4163	0.706978	control_asap	asap	control	CD8+ Memory T	ASAP-seq
-5.92158	2.05864	control_asap	asap	control	CD4+ Naive T	ASAP-seq
0.43234	-9.17686	control_asap	asap	control	B	ASAP-seq
-7.11702	-0.126531	control_asap	asap	control	CD4+ Naive T	ASAP-seq
-0.209238	-10.3719	control_asap	asap	control	B	ASAP-seq
-5.28644	1.68921	control_asap	asap	control	CD4+ Naive T	ASAP-seq
0.896236	-8.25947	control_asap	asap	control	B	ASAP-seq
9.16605	7.91141	control_asap	asap	control	NK	ASAP-seq
-0.307227	-10.9482	control_asap	asap	control	B	ASAP-seq
0.182691	7.28291	control_asap	asap	control	CD8+ Naive T	ASAP-seq
-4.93736	0.514692	control_asap	asap	control	CD4+ Naive T	ASAP-seq
-5.44635	1.33846	control_asap	asap	control	CD4+ Naive T	ASAP-seq
0.291355	7.29886	control_asap	asap	control	CD8+ Naive T	ASAP-seq
0.590588	-8.33042	control_asap	asap	control	B	ASAP-seq
-6.01596	1.97032	control_asap	asap	control	CD4+ Naive T	ASAP-seq
0.00553818	-10.6483	control_asap	asap	control	B	ASAP-seq
-7.76284	0.68089	control_asap	asap	control	CD4+ Naive T	ASAP-seq
-0.498725	0.265823	control_asap	asap	control	CD4+ Memory T	ASAP-seq
3.52258	1.83676	control_asap	asap	control	CD8+ Memory T	ASAP-seq
0.439677	-7.1935	control_asap	asap	control	B	ASAP-seq
-7.55362	-1.8562	control_asap	asap	control	CD4+ Naive T	ASAP-seq
-1.97938	1.26622	control_asap	asap	control	CD4+ Memory T	ASAP-seq
-6.50093	-2.46518	control_asap	asap	control	CD4+ Naive T	ASAP-seq
-0.159497	0.500424	control_asap	asap	control	CD4+ Memory T	ASAP-seq
-0.737216	-8.72657	control_asap	asap	control	B	ASAP-seq
9.38259	6.93988	control_asap	asap	control	NK	ASAP-seq
-8.04389	0.0395192	control_asap	asap	control	CD4+ Naive T	ASAP-seq
-4.00082	0.165189	control_asap	asap	control	CD4+ Naive T	ASAP-seq
6.92502	-9.05035	control_asap	asap	control	monocyte	ASAP-seq
11.9501	1.55373	control_asap	asap	control	NK	ASAP-seq
-6.17121	1.88345	control_asap	asap	control	CD4+ Naive T	ASAP-seq
-1.13736	-10.1375	control_asap	asap	control	B	ASAP-seq
0.538456	-9.21114	control_asap	asap	control	B	ASAP-seq
-0.217742	-10.7927	control_asap	asap	control	B	ASAP-seq
-3.23697	-1.78565	control_asap	asap	control	CD4+ Memory T	ASAP-seq
-5.67857	1.0556	control_asap	asap	control	CD4+ Naive T	ASAP-seq
0.220954	-7.77158	control_asap	asap	control	B	ASAP-seq
0.124632	0.285966	control_asap	asap	control	CD4+ Memory T	ASAP-seq
2.65733	1.2639	control_asap	asap	control	CD8+ Memory T	ASAP-seq
0.167812	6.71184	control_asap	asap	control	CD8+ Naive T	ASAP-seq
3.29201	1.47829	control_asap	asap	control	CD8+ Memory T	ASAP-seq
-8.3465	-0.441865	control_asap	asap	control	CD4+ Naive T	ASAP-seq
-0.0149372	0.1758	control_asap	asap	control	CD4+ Memory T	ASAP-seq
-5.97088	1.9404	control_asap	asap	control	CD4+ Naive T	ASAP-seq
-4.36847	1.39903	control_asap	asap	control	CD4+ Naive T	ASAP-seq
0.680072	7.46981	control_asap	asap	control	CD8+ Naive T	ASAP-seq
-1.42989	1.58465	control_asap	asap	control	CD4+ Memory T	ASAP-seq
-4.59149	1.26286	control_asap	asap	control	CD4+ Naive T	ASAP-seq
11.3339	1.32698	control_asap	asap	control	gdT	ASAP-seq
-5.71991	1.8897	control_asap	asap	control	CD4+ Naive T	ASAP-seq
7.43501	-8.93781	control_asap	asap	control	monocyte	ASAP-seq
-8.4232	0.251204	control_asap	asap	control	CD4+ Naive T	ASAP-seq
1.58466	1.20658	control_asap	asap	control	CD8+ Memory T	ASAP-seq
9.02382	7.67177	control_asap	asap	control	NK	ASAP-seq
-0.636796	1.53856	control_asap	asap	control	CD4+ Memory T	ASAP-seq
9.37984	7.82226	control_asap	asap	control	NK	ASAP-seq
3.40786	0.95079	control_asap	asap	control	CD8+ Memory T	ASAP-seq
7.83863	6.49344	control_asap	asap	control	NK	ASAP-seq
6.31787	-8.41085	control_asap	asap	control	monocyte	ASAP-seq
1.65929	1.52792	control_asap	asap	control	CD8+ Memory T	ASAP-seq
-5.76436	1.36739	control_asap	asap	control	CD4+ Naive T	ASAP-seq
-0.15736	-0.66973	control_asap	asap	control	CD4+ Memory T	ASAP-seq
-0.412373	6.71288	control_asap	asap	control	CD8+ Naive T	ASAP-seq
3.63698	1.52912	control_asap	asap	control	CD8+ Memory T	ASAP-seq
-0.500343	-9.03019	control_asap	asap	control	B	ASAP-seq
8.4841	7.56565	control_asap	asap	control	NK	ASAP-seq
-6.57461	1.30136	control_asap	asap	control	CD4+ Naive T	ASAP-seq
1.56647	0.999658	control_asap	asap	control	CD8+ Memory T	ASAP-seq
4.15261	-7.04644	control_asap	asap	control	DC	ASAP-seq
-7.21831	0.648377	control_asap	asap	control	CD4+ Naive T	ASAP-seq
-1.8358	0.785537	control_asap	asap	control	CD4+ Memory T	ASAP-seq
5.2651	-6.9515	control_asap	asap	control	DC	ASAP-seq
-6.86698	1.44756	control_asap	asap	control	CD4+ Naive T	ASAP-seq
-7.84204	0.690446	control_asap	asap	control	CD4+ Naive T	ASAP-seq
-1.68112	1.59188	control_asap	asap	control	CD4+ Memory T	ASAP-seq
4.19233	-7.19179	control_asap	asap	control	DC	ASAP-seq
-0.829576	6.99882	control_asap	asap	control	CD8+ Naive T	ASAP-seq
5.41103	-7.42485	control_asap	asap	control	monocyte	ASAP-seq
-6.03328	0.877152	control_asap	asap	control	CD4+ Naive T	ASAP-seq
9.38655	7.84351	control_asap	asap	control	NK	ASAP-seq
-6.80134	0.586269	control_asap	asap	control	CD4+ Naive T	ASAP-seq
-5.5659	1.83011	control_asap	asap	control	CD4+ Naive T	ASAP-seq
6.49129	-8.46295	control_asap	asap	control	monocyte	ASAP-seq
-4.9737	0.903346	control_asap	asap	control	CD4+ Naive T	ASAP-seq
-7.77036	0.0849524	control_asap	asap	control	CD4+ Naive T	ASAP-seq
-1.5455	0.171518	control_asap	asap	control	CD4+ Memory T	ASAP-seq
4.60582	3.04327	control_asap	asap	control	gdT	ASAP-seq
7.58633	-8.25066	control_asap	asap	control	monocyte	ASAP-seq
-0.676049	1.5073	control_asap	asap	control	CD4+ Memory T	ASAP-seq
-7.9202	-0.345506	control_asap	asap	control	CD4+ Naive T	ASAP-seq
6.46364	-7.85448	control_asap	asap	control	monocyte	ASAP-seq
7.47232	-7.96274	control_asap	asap	control	monocyte	ASAP-seq
5.61615	-8.18013	control_asap	asap	control	monocyte	ASAP-seq
2.34634	2.07726	control_asap	asap	control	CD8+ Memory T	ASAP-seq
3.25832	0.750776	control_asap	asap	control	CD8+ Memory T	ASAP-seq
6.05387	-6.595	control_asap	asap	control	monocyte	ASAP-seq
2.51422	0.296541	control_asap	asap	control	CD8+ Memory T	ASAP-seq
0.507074	-0.991922	control_asap	asap	control	CD4+ Memory T	ASAP-seq
12.7316	0.144161	control_asap	asap	control	NK	ASAP-seq
6.30482	-9.33532	control_asap	asap	control	monocyte	ASAP-seq
-6.93872	1.81276	control_asap	asap	control	CD4+ Naive T	ASAP-seq
4.36858	2.62464	control_asap	asap	control	gdT	ASAP-seq
6.66433	-8.09475	control_asap	asap	control	monocyte	ASAP-seq
-6.22989	-0.728683	control_asap	asap	control	CD4+ Naive T	ASAP-seq
6.05871	-7.03008	control_asap	asap	control	monocyte	ASAP-seq
7.49326	-8.57981	control_asap	asap	control	monocyte	ASAP-seq
6.41758	-9.19785	control_asap	asap	control	monocyte	ASAP-seq
0.179165	-0.10193	control_asap	asap	control	CD4+ Memory T	ASAP-seq
-0.220734	-0.677773	control_asap	asap	control	CD4+ Memory T	ASAP-seq
6.95192	-8.76035	control_asap	asap	control	monocyte	ASAP-seq
6.88609	-7.42554	control_asap	asap	control	monocyte	ASAP-seq
6.46147	-8.85251	control_asap	asap	control	monocyte	ASAP-seq
-7.39976	-1.21566	control_asap	asap	control	CD4+ Naive T	ASAP-seq
-5.30228	-0.0689378	control_asap	asap	control	CD4+ Naive T	ASAP-seq
-0.802553	0.447365	control_asap	asap	control	CD4+ Memory T	ASAP-seq
7.32337	-8.17595	control_asap	asap	control	monocyte	ASAP-seq
4.99586	-7.06463	control_asap	asap	control	DC	ASAP-seq
5.47989	-7.12473	control_asap	asap	control	monocyte	ASAP-seq
0.700605	6.84851	control_asap	asap	control	CD8+ Naive T	ASAP-seq
4.66765	-7.03032	control_asap	asap	control	DC	ASAP-seq
6.15406	-8.86613	control_asap	asap	control	monocyte	ASAP-seq
6.95337	-8.76557	control_asap	asap	control	monocyte	ASAP-seq
7.60922	-8.0129	control_asap	asap	control	monocyte	ASAP-seq
7.00013	-7.68616	control_asap	asap	control	monocyte	ASAP-seq
5.8112	-8.71973	control_asap	asap	control	monocyte	ASAP-seq
0.29151	-0.116235	control_asap	asap	control	CD4+ Memory T	ASAP-seq
-5.16941	2.23233	control_asap	asap	control	CD4+ Naive T	ASAP-seq
6.11779	-6.75933	control_asap	asap	control	monocyte	ASAP-seq
0.0917737	-0.104351	control_asap	asap	control	CD4+ Memory T	ASAP-seq
-0.948186	-0.276103	control_asap	asap	control	CD4+ Memory T	ASAP-seq
6.33856	-9.3228	control_asap	asap	control	monocyte	ASAP-seq
3.67181	1.12572	control_asap	asap	control	CD8+ Memory T	ASAP-seq
6.21463	-8.46168	control_asap	asap	control	monocyte	ASAP-seq
6.77276	-9.02581	control_asap	asap	control	monocyte	ASAP-seq
6.62128	-8.54738	control_asap	asap	control	monocyte	ASAP-seq
-0.0718342	7.17957	control_asap	asap	control	CD8+ Naive T	ASAP-seq
7.14135	-8.42718	control_asap	asap	control	monocyte	ASAP-seq
7.29809	-8.1019	control_asap	asap	control	monocyte	ASAP-seq
-0.489689	-1.12786	control_asap	asap	control	CD4+ Memory T	ASAP-seq
7.63644	6.81391	control_asap	asap	control	NK	ASAP-seq
-0.584806	-7.92691	control_asap	asap	control	B	ASAP-seq
4.76515	-7.07717	control_asap	asap	control	DC	ASAP-seq
6.32129	-8.29288	control_asap	asap	control	monocyte	ASAP-seq
6.4163	-7.996	control_asap	asap	control	monocyte	ASAP-seq
6.07685	-8.78615	control_asap	asap	control	monocyte	ASAP-seq
5.90414	-7.08507	control_asap	asap	control	monocyte	ASAP-seq
6.06713	-6.60244	control_asap	asap	control	monocyte	ASAP-seq
6.62406	-8.56297	control_asap	asap	control	monocyte	ASAP-seq
-0.226623	-0.958408	control_asap	asap	control	CD4+ Memory T	ASAP-seq
0.211658	-0.936705	control_asap	asap	control	CD4+ Memory T	ASAP-seq
6.8052	-9.42531	control_asap	asap	control	monocyte	ASAP-seq
7.18744	-8.1966	control_asap	asap	control	monocyte	ASAP-seq
0.380164	-8.14674	control_asap	asap	control	B	ASAP-seq
3.53031	1.18255	control_asap	asap	control	CD8+ Memory T	ASAP-seq
0.274591	0.967289	control_asap	asap	control	CD4+ Memory T	ASAP-seq
-0.0321188	-0.558631	control_asap	asap	control	CD4+ Memory T	ASAP-seq
4.4715	2.88882	control_asap	asap	control	gdT	ASAP-seq
-1.76189	-0.491566	control_asap	asap	control	CD4+ Memory T	ASAP-seq
1.11921	-0.0634163	control_asap	asap	control	CD8+ Memory T	ASAP-seq
-0.0101222	6.29421	control_asap	asap	control	CD8+ Naive T	ASAP-seq
3.42993	4.19162	control_asap	asap	control	gdT	ASAP-seq
9.31011	8.0091	control_asap	asap	control	NK	ASAP-seq
-0.0248913	-7.33645	control_asap	asap	control	B	ASAP-seq
-1.24291	1.19796	control_asap	asap	control	CD4+ Memory T	ASAP-seq
-1.86383	1.04557	control_asap	asap	control	CD4+ Memory T	ASAP-seq
9.17765	6.88138	control_asap	asap	control	NK	ASAP-seq
12.8376	0.972394	control_asap	asap	control	NK	ASAP-seq
-1.33923	1.28305	control_asap	asap	control	CD4+ Memory T	ASAP-seq
-0.280045	-0.0480558	control_asap	asap	control	CD4+ Memory T	ASAP-seq
1.16677	7.95994	control_asap	asap	control	CD8+ Naive T	ASAP-seq
8.44175	7.54971	control_asap	asap	control	NK	ASAP-seq
-6.65718	1.00347	control_asap	asap	control	CD4+ Naive T	ASAP-seq
-7.33062	0.247245	control_asap	asap	control	CD4+ Naive T	ASAP-seq
9.28082	6.79844	control_asap	asap	control	NK	ASAP-seq
-2.47601	1.61746	control_asap	asap	control	CD4+ Memory T	ASAP-seq
-6.74034	-1.25234	control_asap	asap	control	CD4+ Naive T	ASAP-seq
-0.190558	-11.0563	control_asap	asap	control	B	ASAP-seq
12.3506	1.23085	control_asap	asap	control	NK	ASAP-seq
-0.556563	-11.1471	control_asap	asap	control	B	ASAP-seq
6.41246	-7.85078	control_asap	asap	control	monocyte	ASAP-seq
-4.37776	1.70624	control_asap	asap	control	CD4+ Naive T	ASAP-seq
8.61648	7.24868	control_asap	asap	control	NK	ASAP-seq
2.70318	1.39638	control_asap	asap	control	CD8+ Memory T	ASAP-seq
6.87636	-8.72379	control_asap	asap	control	monocyte	ASAP-seq
7.5525	-8.22248	control_asap	asap	control	monocyte	ASAP-seq
12.1743	0.725247	control_asap	asap	control	NK	ASAP-seq
9.56904	7.46653	control_asap	asap	control	NK	ASAP-seq
0.277355	-10.0501	control_asap	asap	control	B	ASAP-seq
-7.75255	0.996351	control_asap	asap	control	CD4+ Naive T	ASAP-seq
13.2712	0.808324	control_asap	asap	control	NK	ASAP-seq
5.87383	-8.54498	control_asap	asap	control	monocyte	ASAP-seq
-2.25054	1.24124	control_asap	asap	control	CD4+ Memory T	ASAP-seq
6.97746	-7.8094	control_asap	asap	control	monocyte	ASAP-seq
0.647116	7.62116	control_asap	asap	control	CD8+ Naive T	ASAP-seq
5.87428	-8.21447	control_asap	asap	control	monocyte	ASAP-seq
9.64488	7.88767	control_asap	asap	control	NK	ASAP-seq
12.5575	1.3321	control_asap	asap	control	NK	ASAP-seq
6.44698	-8.78275	control_asap	asap	control	monocyte	ASAP-seq
12.5581	1.52011	control_asap	asap	control	NK	ASAP-seq
4.30271	1.02475	control_asap	asap	control	CD8+ Memory T	ASAP-seq
-0.307023	-10.2803	control_asap	asap	control	B	ASAP-seq
6.56204	-7.95775	control_asap	asap	control	monocyte	ASAP-seq
7.68811	6.60237	control_asap	asap	control	NK	ASAP-seq
3.01447	1.06072	control_asap	asap	control	CD8+ Memory T	ASAP-seq
-1.13092	0.0257287	control_asap	asap	control	CD4+ Memory T	ASAP-seq
3.64177	1.24342	control_asap	asap	control	CD8+ Memory T	ASAP-seq
3.97171	-7.03692	control_asap	asap	control	DC	ASAP-seq
4.58091	3.25242	control_asap	asap	control	gdT	ASAP-seq
-7.74863	0.642383	control_asap	asap	control	CD4+ Naive T	ASAP-seq
0.238295	-7.4105	control_asap	asap	control	B	ASAP-seq
-0.180814	-9.18361	control_asap	asap	control	B	ASAP-seq
-3.75461	0.484781	control_asap	asap	control	CD4+ Naive T	ASAP-seq
2.27291	1.50863	control_asap	asap	control	CD8+ Memory T	ASAP-seq
-2.28434	0.214672	control_asap	asap	control	CD4+ Memory T	ASAP-seq
-1.6625	0.040204	control_asap	asap	control	CD4+ Memory T	ASAP-seq
8.20691	7.31468	control_asap	asap	control	NK	ASAP-seq
-5.0214	-0.277678	control_asap	asap	control	CD4+ Naive T	ASAP-seq
8.80198	6.92271	control_asap	asap	control	NK	ASAP-seq
-8.16317	-0.0222303	control_asap	asap	control	CD4+ Naive T	ASAP-seq
-5.62275	-1.27668	control_asap	asap	control	CD4+ Naive T	ASAP-seq
6.5405	-8.16329	control_asap	asap	control	monocyte	ASAP-seq
9.08729	7.72516	control_asap	asap	control	NK	ASAP-seq
-4.50735	-1.83308	control_asap	asap	control	CD4+ Naive T	ASAP-seq
-2.33075	1.26622	control_asap	asap	control	CD4+ Memory T	ASAP-seq
3.29256	4.30356	control_asap	asap	control	gdT	ASAP-seq
-2.08101	-1.23029	control_asap	asap	control	CD4+ Memory T	ASAP-seq
-2.74023	-0.599439	control_asap	asap	control	CD4+ Naive T	ASAP-seq
0.240442	-8.96845	control_asap	asap	control	B	ASAP-seq
-8.20766	-0.276768	control_asap	asap	control	CD4+ Naive T	ASAP-seq
-0.582955	-0.22078	control_asap	asap	control	CD4+ Memory T	ASAP-seq
1.13224	6.18535	control_asap	asap	control	CD8+ Naive T	ASAP-seq
6.63728	-9.22318	control_asap	asap	control	monocyte	ASAP-seq
4.9905	-7.17035	control_asap	asap	control	DC	ASAP-seq
-7.17177	-0.529016	control_asap	asap	control	CD4+ Naive T	ASAP-seq
4.45118	1.74183	control_asap	asap	control	CD8+ Memory T	ASAP-seq
-0.0199103	1.1543	control_asap	asap	control	CD4+ Memory T	ASAP-seq
-8.14167	-1.22998	control_asap	asap	control	CD4+ Naive T	ASAP-seq
-7.18361	0.802704	control_asap	asap	control	CD4+ Naive T	ASAP-seq
-1.55363	1.45559	control_asap	asap	control	CD4+ Memory T	ASAP-seq
-8.18043	0.741481	control_asap	asap	control	CD4+ Naive T	ASAP-seq
0.164572	-0.189691	control_asap	asap	control	CD4+ Memory T	ASAP-seq
4.73048	2.34457	control_asap	asap	control	gdT	ASAP-seq
12.6817	1.33015	control_asap	asap	control	NK	ASAP-seq
4.34153	-7.15982	control_asap	asap	control	CD4+ Naive T	ASAP-seq
-6.99333	1.5848	control_asap	asap	control	CD4+ Naive T	ASAP-seq
-1.31693	1.31612	control_asap	asap	control	CD4+ Memory T	ASAP-seq
1.10897	7.20219	control_asap	asap	control	CD8+ Naive T	ASAP-seq
-1.85274	1.34313	control_asap	asap	control	CD4+ Memory T	ASAP-seq
-5.76158	2.0372	control_asap	asap	control	CD4+ Naive T	ASAP-seq
8.194	7.48996	control_asap	asap	control	NK	ASAP-seq
0.351711	-10.011	control_asap	asap	control	B	ASAP-seq
9.32385	7.49057	control_asap	asap	control	NK	ASAP-seq
-0.273969	0.582608	control_asap	asap	control	CD4+ Memory T	ASAP-seq
0.134296	-10.4504	control_asap	asap	control	B	ASAP-seq
-8.1578	0.728454	control_asap	asap	control	CD4+ Naive T	ASAP-seq
-5.23258	-2.0639	control_asap	asap	control	CD4+ Naive T	ASAP-seq
-0.280395	-10.8306	control_asap	asap	control	B	ASAP-seq
-6.7508	0.904172	control_asap	asap	control	CD4+ Naive T	ASAP-seq
8.55677	7.85475	control_asap	asap	control	NK	ASAP-seq
9.0782	8.02266	control_asap	asap	control	NK	ASAP-seq
-0.683584	-0.124354	control_asap	asap	control	CD4+ Memory T	ASAP-seq
6.435	-7.03319	control_asap	asap	control	monocyte	ASAP-seq
6.16407	-6.61899	control_asap	asap	control	monocyte	ASAP-seq
1.29329	4.22459	control_asap	asap	control	CD8+ Naive T	ASAP-seq
-3.1229	0.517077	control_asap	asap	control	CD4+ Memory T	ASAP-seq
2.52994	0.0707519	control_asap	asap	control	CD8+ Memory T	ASAP-seq
3.4404	2.3614	control_asap	asap	control	CD8+ Memory T	ASAP-seq
8.10866	6.23493	control_asap	asap	control	NK	ASAP-seq
6.66604	-8.17897	control_asap	asap	control	monocyte	ASAP-seq
3.92817	1.12457	control_asap	asap	control	CD8+ Memory T	ASAP-seq
4.56317	2.13566	control_asap	asap	control	gdT	ASAP-seq
9.15506	6.85973	control_asap	asap	control	NK	ASAP-seq
-4.12139	-1.68925	control_asap	asap	control	CD4+ Naive T	ASAP-seq
-0.277178	0.479565	control_asap	asap	control	CD4+ Memory T	ASAP-seq
0.210832	5.0763	control_asap	asap	control	CD8+ Naive T	ASAP-seq
1.79998	1.42751	control_asap	asap	control	CD8+ Memory T	ASAP-seq
-7.0764	0.495982	control_asap	asap	control	CD4+ Naive T	ASAP-seq
0.58883	6.05989	control_asap	asap	control	CD8+ Naive T	ASAP-seq
4.81457	2.76341	control_asap	asap	control	gdT	ASAP-seq
0.240287	-10.5159	control_asap	asap	control	B	ASAP-seq
4.17374	2.8742	control_asap	asap	control	gdT	ASAP-seq
8.18107	7.28961	control_asap	asap	control	NK	ASAP-seq
12.8862	0.984098	control_asap	asap	control	NK	ASAP-seq
-6.8132	-0.58125	control_asap	asap	control	CD4+ Naive T	ASAP-seq
8.48081	7.53875	control_asap	asap	control	NK	ASAP-seq
-5.77046	1.89445	control_asap	asap	control	CD4+ Naive T	ASAP-seq
8.81707	7.21101	control_asap	asap	control	NK	ASAP-seq
-6.53997	2.1029	control_asap	asap	control	CD4+ Naive T	ASAP-seq
-0.850849	0.659244	control_asap	asap	control	CD4+ Memory T	ASAP-seq
-0.468889	0.528476	control_asap	asap	control	CD4+ Memory T	ASAP-seq
-7.06263	-0.806673	control_asap	asap	control	CD4+ Naive T	ASAP-seq
7.71481	6.36237	control_asap	asap	control	NK	ASAP-seq
-0.32318	-8.63366	control_asap	asap	control	B	ASAP-seq
-1.12493	1.12415	control_asap	asap	control	CD4+ Memory T	ASAP-seq
-5.44306	1.8487	control_asap	asap	control	CD4+ Naive T	ASAP-seq
3.65428	3.86341	control_asap	asap	control	gdT	ASAP-seq
4.48018	3.26855	control_asap	asap	control	gdT	ASAP-seq
-3.7185	1.08862	control_asap	asap	control	CD4+ Naive T	ASAP-seq
4.45816	1.00434	control_asap	asap	control	CD8+ Memory T	ASAP-seq
-0.440253	-10.6222	control_asap	asap	control	B	ASAP-seq
9.27785	7.86358	control_asap	asap	control	NK	ASAP-seq
12.9859	1.27988	control_asap	asap	control	NK	ASAP-seq
7.95014	6.80439	control_asap	asap	control	NK	ASAP-seq
9.44781	8.13551	control_asap	asap	control	NK	ASAP-seq
13.1876	1.10035	control_asap	asap	control	NK	ASAP-seq
7.07067	-7.33718	control_asap	asap	control	monocyte	ASAP-seq
-7.21128	1.00952	control_asap	asap	control	CD4+ Naive T	ASAP-seq
4.66788	2.17514	control_asap	asap	control	gdT	ASAP-seq
[truncated: 16,646 more rows]

## Sheet: Figure 3i
CD4+ Naive T	CD4+ Memory T	CD8+ Naive T	CD8+ Memory T	gdT	B	NK	monocyte	DC	HSPC
[truncated: 13 more rows]

[truncated: 57 more sheets: Figure 3j ,k, Figure 3l, Figure 4a, c, Figure 4b, Figure 4d, Figure 4f, Figure 4e, g, h, Figure 4i, Figure 4j, Figure 5a,Supplementary31,32,33, Figure 5b, c, Figure 5d, Figure 5f, Figure 5e, Figure 5g,Supplementary 38a, b, Supplementary 11, Supplementary 13, Supplementary 15, Supplementary 16c, Supplementary 19a …]
